# Supplementary material for: Optimization of cell viability assays to improve replicability and reproducibility of cancer drug sensitivity screens
Source: Sci Rep. 2020 Apr 2;10:5798. doi: 10.1038/s41598-020-62848-5 (PMC7118156; doi:10.1038/s41598-020-62848-5)
Supplement: Supplementary file 2 — Supplementary Table S2 [file 41598_2020_62848_MOESM2_ESM.xlsx]

## Sheet: Sheet1
Supplementary Table 2. Validation of the optimized resazurin reduction assay using assay quality control metrics
cell_line	agent	perturbation	replicate	time	concentration	cell_count	cell_count_mean	cell_count_SD	cell_count__ctrl	medium_only_control	medium_only_control_mean	medium_only_control_SD	Z-factor	Coefficient of variation	Signal window	experiment
MCF7	bortezomib	DMEM+10%FBS, 7500 cells	1	24	1	153072	160477	6487.71	158778	25023	24795.3	351.918	0.848772	4.04276	17.751	MCF7 bortezomib DMEM+10%FBS, 7500 cells experiment 1
MCF7	bortezomib	DMEM+10%FBS, 7500 cells	2	24	1	165159			165705	24390						MCF7 bortezomib DMEM+10%FBS, 7500 cells experiment 1
MCF7	bortezomib	DMEM+10%FBS, 7500 cells	3	24	1	163202			160510	24973						MCF7 bortezomib DMEM+10%FBS, 7500 cells experiment 1
MCF7	bortezomib	DMEM+10%FBS, 7500 cells	1	24	5	160807	162976	1883.94	168586				0.965321	1.15596	83.5083	MCF7 bortezomib DMEM+10%FBS, 7500 cells experiment 1
MCF7	bortezomib	DMEM+10%FBS, 7500 cells	2	24	5	163925			162600							MCF7 bortezomib DMEM+10%FBS, 7500 cells experiment 1
MCF7	bortezomib	DMEM+10%FBS, 7500 cells	3	24	5	164198			159708							MCF7 bortezomib DMEM+10%FBS, 7500 cells experiment 1
MCF7	bortezomib	DMEM+10%FBS, 7500 cells	1	24	10	169839	169307	539.15	168320				0.990447	0.318445	311.026	MCF7 bortezomib DMEM+10%FBS, 7500 cells experiment 1
MCF7	bortezomib	DMEM+10%FBS, 7500 cells	2	24	10	168761			164611							MCF7 bortezomib DMEM+10%FBS, 7500 cells experiment 1
MCF7	bortezomib	DMEM+10%FBS, 7500 cells	3	24	10	169322			159413							MCF7 bortezomib DMEM+10%FBS, 7500 cells experiment 1
MCF7	bortezomib	DMEM+10%FBS, 7500 cells	1	24	50	119660	120404	2082.38	161207				0.948115	1.72949	54.8206	MCF7 bortezomib DMEM+10%FBS, 7500 cells experiment 1
MCF7	bortezomib	DMEM+10%FBS, 7500 cells	2	24	50	122757			160118							MCF7 bortezomib DMEM+10%FBS, 7500 cells experiment 1
MCF7	bortezomib	DMEM+10%FBS, 7500 cells	3	24	50	118797			155818							MCF7 bortezomib DMEM+10%FBS, 7500 cells experiment 1
MCF7	bortezomib	DMEM+10%FBS, 7500 cells	1	24	100	113834	120675	6166.74	165908				0.846694	5.11019	16.5687	MCF7 bortezomib DMEM+10%FBS, 7500 cells experiment 1
MCF7	bortezomib	DMEM+10%FBS, 7500 cells	2	24	100	122387			161428							MCF7 bortezomib DMEM+10%FBS, 7500 cells experiment 1
MCF7	bortezomib	DMEM+10%FBS, 7500 cells	3	24	100	125806			157640							MCF7 bortezomib DMEM+10%FBS, 7500 cells experiment 1
MCF7	bortezomib	DMEM+10%FBS, 7500 cells	1	24	500	113856	115243	1371.3	167858				0.964302	1.18992	81.0392	MCF7 bortezomib DMEM+10%FBS, 7500 cells experiment 1
MCF7	bortezomib	DMEM+10%FBS, 7500 cells	2	24	500	115277			169566							MCF7 bortezomib DMEM+10%FBS, 7500 cells experiment 1
MCF7	bortezomib	DMEM+10%FBS, 7500 cells	3	24	500	116598			154656							MCF7 bortezomib DMEM+10%FBS, 7500 cells experiment 1
MCF7	bortezomib	DMEM+10%FBS, 7500 cells	1	24	1000	109938	109409	656.137	160327				0.982009	0.599711	163.747	MCF7 bortezomib DMEM+10%FBS, 7500 cells experiment 1
MCF7	bortezomib	DMEM+10%FBS, 7500 cells	2	24	1000	108675			158574							MCF7 bortezomib DMEM+10%FBS, 7500 cells experiment 1
MCF7	bortezomib	DMEM+10%FBS, 7500 cells	3	24	1000	109615			154994							MCF7 bortezomib DMEM+10%FBS, 7500 cells experiment 1
MCF7	bortezomib	DMEM+10%FBS, 7500 cells	1	24	5000	102525	101842	679.03	157881				0.979998	0.666748	146.982	MCF7 bortezomib DMEM+10%FBS, 7500 cells experiment 1
MCF7	bortezomib	DMEM+10%FBS, 7500 cells	2	24	5000	101167			157203							MCF7 bortezomib DMEM+10%FBS, 7500 cells experiment 1
MCF7	bortezomib	DMEM+10%FBS, 7500 cells	3	24	5000	101835			153158							MCF7 bortezomib DMEM+10%FBS, 7500 cells experiment 1
MCF7	bortezomib	DMEM+10%FBS, 7500 cells	1	24	10000	93192.7	94268.3	2871.79	141937				0.908608	3.0464	29.8257	MCF7 bortezomib DMEM+10%FBS, 7500 cells experiment 1
MCF7	bortezomib	DMEM+10%FBS, 7500 cells	2	24	10000	92089.7			146060							MCF7 bortezomib DMEM+10%FBS, 7500 cells experiment 1
MCF7	bortezomib	DMEM+10%FBS, 7500 cells	3	24	10000	97522.7			144564							MCF7 bortezomib DMEM+10%FBS, 7500 cells experiment 1
MCF7	bortezomib	DMEM+10%FBS, 7500 cells	1	24	1	152632	151719	815.461	149125	25399	25185.3	185.462	0.976269	0.537482	151.486	MCF7 bortezomib DMEM+10%FBS, 7500 cells experiment 2
MCF7	bortezomib	DMEM+10%FBS, 7500 cells	2	24	1	151063			147591	25066						MCF7 bortezomib DMEM+10%FBS, 7500 cells experiment 2
MCF7	bortezomib	DMEM+10%FBS, 7500 cells	3	24	1	151462			144663	25091						MCF7 bortezomib DMEM+10%FBS, 7500 cells experiment 2
MCF7	bortezomib	DMEM+10%FBS, 7500 cells	1	24	5	147041	149760	4292.93	148847				0.914004	2.86654	31.8852	MCF7 bortezomib DMEM+10%FBS, 7500 cells experiment 2
MCF7	bortezomib	DMEM+10%FBS, 7500 cells	2	24	5	154709			148201							MCF7 bortezomib DMEM+10%FBS, 7500 cells experiment 2
MCF7	bortezomib	DMEM+10%FBS, 7500 cells	3	24	5	147530			144446							MCF7 bortezomib DMEM+10%FBS, 7500 cells experiment 2
MCF7	bortezomib	DMEM+10%FBS, 7500 cells	1	24	10	157128	150754	5752.29	149300				0.885529	3.81569	23.2076	MCF7 bortezomib DMEM+10%FBS, 7500 cells experiment 2
MCF7	bortezomib	DMEM+10%FBS, 7500 cells	2	24	10	145949			149503							MCF7 bortezomib DMEM+10%FBS, 7500 cells experiment 2
MCF7	bortezomib	DMEM+10%FBS, 7500 cells	3	24	10	149185			152022							MCF7 bortezomib DMEM+10%FBS, 7500 cells experiment 2
MCF7	bortezomib	DMEM+10%FBS, 7500 cells	1	24	50	105600	102067	3609.83	152540				0.893898	3.53672	25.2748	MCF7 bortezomib DMEM+10%FBS, 7500 cells experiment 2
MCF7	bortezomib	DMEM+10%FBS, 7500 cells	2	24	50	98384.7			146212							MCF7 bortezomib DMEM+10%FBS, 7500 cells experiment 2
MCF7	bortezomib	DMEM+10%FBS, 7500 cells	3	24	50	102217			144001							MCF7 bortezomib DMEM+10%FBS, 7500 cells experiment 2
MCF7	bortezomib	DMEM+10%FBS, 7500 cells	1	24	100	103072	102735	2844.98	150414				0.916923	2.76924	33.111	MCF7 bortezomib DMEM+10%FBS, 7500 cells experiment 2
MCF7	bortezomib	DMEM+10%FBS, 7500 cells	2	24	100	99736.7			147277							MCF7 bortezomib DMEM+10%FBS, 7500 cells experiment 2
MCF7	bortezomib	DMEM+10%FBS, 7500 cells	3	24	100	105397			139526							MCF7 bortezomib DMEM+10%FBS, 7500 cells experiment 2
MCF7	bortezomib	DMEM+10%FBS, 7500 cells	1	24	500	97924.7	99082.7	1128.74	152373				0.965824	1.13919	84.7819	MCF7 bortezomib DMEM+10%FBS, 7500 cells experiment 2
MCF7	bortezomib	DMEM+10%FBS, 7500 cells	2	24	500	100180			146883							MCF7 bortezomib DMEM+10%FBS, 7500 cells experiment 2
MCF7	bortezomib	DMEM+10%FBS, 7500 cells	3	24	500	99143.7			145611							MCF7 bortezomib DMEM+10%FBS, 7500 cells experiment 2
MCF7	bortezomib	DMEM+10%FBS, 7500 cells	1	24	1000	92988.7	88218	4134.1	141188				0.859413	4.68623	18.3391	MCF7 bortezomib DMEM+10%FBS, 7500 cells experiment 2
MCF7	bortezomib	DMEM+10%FBS, 7500 cells	2	24	1000	85686.7			140986							MCF7 bortezomib DMEM+10%FBS, 7500 cells experiment 2
MCF7	bortezomib	DMEM+10%FBS, 7500 cells	3	24	1000	85978.7			136550							MCF7 bortezomib DMEM+10%FBS, 7500 cells experiment 2
MCF7	bortezomib	DMEM+10%FBS, 7500 cells	1	24	5000	85632.7	84526	1680.98	136328				0.940339	1.98871	47.2838	MCF7 bortezomib DMEM+10%FBS, 7500 cells experiment 2
MCF7	bortezomib	DMEM+10%FBS, 7500 cells	2	24	5000	85353.7			139441							MCF7 bortezomib DMEM+10%FBS, 7500 cells experiment 2
MCF7	bortezomib	DMEM+10%FBS, 7500 cells	3	24	5000	82591.7			140324							MCF7 bortezomib DMEM+10%FBS, 7500 cells experiment 2
MCF7	bortezomib	DMEM+10%FBS, 7500 cells	1	24	10000	75535.7	77138	1689.36	126088				0.934299	2.19005	42.6611	MCF7 bortezomib DMEM+10%FBS, 7500 cells experiment 2
MCF7	bortezomib	DMEM+10%FBS, 7500 cells	2	24	10000	78902.7			131150							MCF7 bortezomib DMEM+10%FBS, 7500 cells experiment 2
MCF7	bortezomib	DMEM+10%FBS, 7500 cells	3	24	10000	76975.7			128489							MCF7 bortezomib DMEM+10%FBS, 7500 cells experiment 2
MCF7	bortezomib	DMEM+10%FBS, 7500 cells	1	24	1	123295	124815	2769.49	123202	26794	26564.3	236.255	0.908222	2.21888	32.2201	MCF7 bortezomib DMEM+10%FBS, 7500 cells experiment 3
MCF7	bortezomib	DMEM+10%FBS, 7500 cells	2	24	1	128012			128905	26577						MCF7 bortezomib DMEM+10%FBS, 7500 cells experiment 3
MCF7	bortezomib	DMEM+10%FBS, 7500 cells	3	24	1	123139			125579	26322						MCF7 bortezomib DMEM+10%FBS, 7500 cells experiment 3
MCF7	bortezomib	DMEM+10%FBS, 7500 cells	1	24	5	134870	126611	7214.9	124385				0.829046	5.69848	14.5485	MCF7 bortezomib DMEM+10%FBS, 7500 cells experiment 3
MCF7	bortezomib	DMEM+10%FBS, 7500 cells	2	24	5	123431			127757							MCF7 bortezomib DMEM+10%FBS, 7500 cells experiment 3
MCF7	bortezomib	DMEM+10%FBS, 7500 cells	3	24	5	121533			124509							MCF7 bortezomib DMEM+10%FBS, 7500 cells experiment 3
MCF7	bortezomib	DMEM+10%FBS, 7500 cells	1	24	10	121137	120963	1063.65	120917				0.973621	0.879313	110.725	MCF7 bortezomib DMEM+10%FBS, 7500 cells experiment 3
MCF7	bortezomib	DMEM+10%FBS, 7500 cells	2	24	10	121930			124258							MCF7 bortezomib DMEM+10%FBS, 7500 cells experiment 3
MCF7	bortezomib	DMEM+10%FBS, 7500 cells	3	24	10	119824			126684							MCF7 bortezomib DMEM+10%FBS, 7500 cells experiment 3
MCF7	bortezomib	DMEM+10%FBS, 7500 cells	1	24	50	85292.7	82923.3	3435.16	117710				0.875723	4.14257	21.1396	MCF7 bortezomib DMEM+10%FBS, 7500 cells experiment 3
MCF7	bortezomib	DMEM+10%FBS, 7500 cells	2	24	50	84493.7			119343							MCF7 bortezomib DMEM+10%FBS, 7500 cells experiment 3
MCF7	bortezomib	DMEM+10%FBS, 7500 cells	3	24	50	78983.7			118715							MCF7 bortezomib DMEM+10%FBS, 7500 cells experiment 3
MCF7	bortezomib	DMEM+10%FBS, 7500 cells	1	24	100	80132.7	80203.3	645.906	122434				0.97584	0.805335	121.172	MCF7 bortezomib DMEM+10%FBS, 7500 cells experiment 3
MCF7	bortezomib	DMEM+10%FBS, 7500 cells	2	24	100	80881.7			122461							MCF7 bortezomib DMEM+10%FBS, 7500 cells experiment 3
MCF7	bortezomib	DMEM+10%FBS, 7500 cells	3	24	100	79595.7			118591							MCF7 bortezomib DMEM+10%FBS, 7500 cells experiment 3
MCF7	bortezomib	DMEM+10%FBS, 7500 cells	1	24	500	82231.7	79897.3	2070.75	123601				0.922247	2.59176	35.5839	MCF7 bortezomib DMEM+10%FBS, 7500 cells experiment 3
MCF7	bortezomib	DMEM+10%FBS, 7500 cells	2	24	500	79178.7			122514							MCF7 bortezomib DMEM+10%FBS, 7500 cells experiment 3
MCF7	bortezomib	DMEM+10%FBS, 7500 cells	3	24	500	78281.7			123100							MCF7 bortezomib DMEM+10%FBS, 7500 cells experiment 3
MCF7	bortezomib	DMEM+10%FBS, 7500 cells	1	24	1000	76172.7	75198.7	4449.68	120937				0.822483	5.91723	13.8998	MCF7 bortezomib DMEM+10%FBS, 7500 cells experiment 3
MCF7	bortezomib	DMEM+10%FBS, 7500 cells	2	24	1000	79080.7			123330							MCF7 bortezomib DMEM+10%FBS, 7500 cells experiment 3
MCF7	bortezomib	DMEM+10%FBS, 7500 cells	3	24	1000	70342.7			122598							MCF7 bortezomib DMEM+10%FBS, 7500 cells experiment 3
MCF7	bortezomib	DMEM+10%FBS, 7500 cells	1	24	5000	75430.7	74834.3	2222.34	120490				0.91091	2.96968	30.6737	MCF7 bortezomib DMEM+10%FBS, 7500 cells experiment 3
MCF7	bortezomib	DMEM+10%FBS, 7500 cells	2	24	5000	76697.7			123222							MCF7 bortezomib DMEM+10%FBS, 7500 cells experiment 3
MCF7	bortezomib	DMEM+10%FBS, 7500 cells	3	24	5000	72374.7			113917							MCF7 bortezomib DMEM+10%FBS, 7500 cells experiment 3
MCF7	bortezomib	DMEM+10%FBS, 7500 cells	1	24	10000	66133.7	66107	103.607	109894				0.995298	0.156726	635.058	MCF7 bortezomib DMEM+10%FBS, 7500 cells experiment 3
MCF7	bortezomib	DMEM+10%FBS, 7500 cells	2	24	10000	65992.7			110792							MCF7 bortezomib DMEM+10%FBS, 7500 cells experiment 3
MCF7	bortezomib	DMEM+10%FBS, 7500 cells	3	24	10000	66194.7			112793							MCF7 bortezomib DMEM+10%FBS, 7500 cells experiment 3
MCF7	cisplatin	DMEM+10%FBS, 7500 cells	1	24	2	169297	165941	3818.07	172914	28051	27597.3	462.225	0.907181	2.30086	32.8707	MCF7 cisplatin DMEM+10%FBS, 7500 cells experiment 1
MCF7	cisplatin	DMEM+10%FBS, 7500 cells	2	24	2	166739			171836	27127						MCF7 cisplatin DMEM+10%FBS, 7500 cells experiment 1
MCF7	cisplatin	DMEM+10%FBS, 7500 cells	3	24	2	161787			170269	27614						MCF7 cisplatin DMEM+10%FBS, 7500 cells experiment 1
MCF7	cisplatin	DMEM+10%FBS, 7500 cells	1	24	4	159959	158913	2407.89	167615				0.954543	1.51523	62.9966	MCF7 cisplatin DMEM+10%FBS, 7500 cells experiment 1
MCF7	cisplatin	DMEM+10%FBS, 7500 cells	2	24	4	156159			174049							MCF7 cisplatin DMEM+10%FBS, 7500 cells experiment 1
MCF7	cisplatin	DMEM+10%FBS, 7500 cells	3	24	4	160621			173757							MCF7 cisplatin DMEM+10%FBS, 7500 cells experiment 1
MCF7	cisplatin	DMEM+10%FBS, 7500 cells	1	24	8	157726	160520	3194.61	168017				0.940295	1.99016	47.2471	MCF7 cisplatin DMEM+10%FBS, 7500 cells experiment 1
MCF7	cisplatin	DMEM+10%FBS, 7500 cells	2	24	8	164003			181184							MCF7 cisplatin DMEM+10%FBS, 7500 cells experiment 1
MCF7	cisplatin	DMEM+10%FBS, 7500 cells	3	24	8	159832			179523							MCF7 cisplatin DMEM+10%FBS, 7500 cells experiment 1
MCF7	cisplatin	DMEM+10%FBS, 7500 cells	1	24	32	135429	134895	1245.43	165943				0.972302	0.923258	105.312	MCF7 cisplatin DMEM+10%FBS, 7500 cells experiment 1
MCF7	cisplatin	DMEM+10%FBS, 7500 cells	2	24	32	135785			167211							MCF7 cisplatin DMEM+10%FBS, 7500 cells experiment 1
MCF7	cisplatin	DMEM+10%FBS, 7500 cells	3	24	32	133472			172111							MCF7 cisplatin DMEM+10%FBS, 7500 cells experiment 1
MCF7	cisplatin	DMEM+10%FBS, 7500 cells	1	24	64	100664	102155	1322.6	168419				0.961159	1.2947	74.2378	MCF7 cisplatin DMEM+10%FBS, 7500 cells experiment 1
MCF7	cisplatin	DMEM+10%FBS, 7500 cells	2	24	64	102616			178698							MCF7 cisplatin DMEM+10%FBS, 7500 cells experiment 1
MCF7	cisplatin	DMEM+10%FBS, 7500 cells	3	24	64	103186			175617							MCF7 cisplatin DMEM+10%FBS, 7500 cells experiment 1
MCF7	cisplatin	DMEM+10%FBS, 7500 cells	1	24	128	73517.7	74762	1099.16	172495				0.955894	1.47021	65.0176	MCF7 cisplatin DMEM+10%FBS, 7500 cells experiment 1
MCF7	cisplatin	DMEM+10%FBS, 7500 cells	2	24	128	75167.7			178522							MCF7 cisplatin DMEM+10%FBS, 7500 cells experiment 1
MCF7	cisplatin	DMEM+10%FBS, 7500 cells	3	24	128	75600.7			174664							MCF7 cisplatin DMEM+10%FBS, 7500 cells experiment 1
MCF7	cisplatin	DMEM+10%FBS, 7500 cells	1	24	256	62071.7	61075	953.858	171732				0.953147	1.56178	61.0295	MCF7 cisplatin DMEM+10%FBS, 7500 cells experiment 1
MCF7	cisplatin	DMEM+10%FBS, 7500 cells	2	24	256	60170.7			175514							MCF7 cisplatin DMEM+10%FBS, 7500 cells experiment 1
MCF7	cisplatin	DMEM+10%FBS, 7500 cells	3	24	256	60982.7			172918							MCF7 cisplatin DMEM+10%FBS, 7500 cells experiment 1
MCF7	cisplatin	DMEM+10%FBS, 7500 cells	1	24	512	48162.7	48326.7	772.174	170096				0.952065	1.59782	59.5852	MCF7 cisplatin DMEM+10%FBS, 7500 cells experiment 1
MCF7	cisplatin	DMEM+10%FBS, 7500 cells	2	24	512	49167.7			175544							MCF7 cisplatin DMEM+10%FBS, 7500 cells experiment 1
MCF7	cisplatin	DMEM+10%FBS, 7500 cells	3	24	512	47649.7			168813							MCF7 cisplatin DMEM+10%FBS, 7500 cells experiment 1
MCF7	cisplatin	DMEM+10%FBS, 7500 cells	1	24	1024	21533.7	21579	960.802	156819				0.866425	4.45249	19.4594	MCF7 cisplatin DMEM+10%FBS, 7500 cells experiment 1
MCF7	cisplatin	DMEM+10%FBS, 7500 cells	2	24	1024	20641.7			160114							MCF7 cisplatin DMEM+10%FBS, 7500 cells experiment 1
MCF7	cisplatin	DMEM+10%FBS, 7500 cells	3	24	1024	22561.7			157112							MCF7 cisplatin DMEM+10%FBS, 7500 cells experiment 1
MCF7	cisplatin	DMEM+10%FBS, 7500 cells	1	24	2	96167.3	101082	4387.77	104209	27679	27488.7	283.373	0.809582	4.34082	13.5785	MCF7 cisplatin DMEM+10%FBS, 7500 cells experiment 2
MCF7	cisplatin	DMEM+10%FBS, 7500 cells	2	24	2	102471			105533	27163						MCF7 cisplatin DMEM+10%FBS, 7500 cells experiment 2
MCF7	cisplatin	DMEM+10%FBS, 7500 cells	3	24	2	104606			106035	27624						MCF7 cisplatin DMEM+10%FBS, 7500 cells experiment 2
MCF7	cisplatin	DMEM+10%FBS, 7500 cells	1	24	4	97129.3	98772.7	1589.11	108553				0.951734	1.60885	59.1561	MCF7 cisplatin DMEM+10%FBS, 7500 cells experiment 2
MCF7	cisplatin	DMEM+10%FBS, 7500 cells	2	24	4	100301			108095							MCF7 cisplatin DMEM+10%FBS, 7500 cells experiment 2
MCF7	cisplatin	DMEM+10%FBS, 7500 cells	3	24	4	98887.3			110822							MCF7 cisplatin DMEM+10%FBS, 7500 cells experiment 2
MCF7	cisplatin	DMEM+10%FBS, 7500 cells	1	24	8	98479.3	100385	1733.83	111572				0.948185	1.72718	54.8978	MCF7 cisplatin DMEM+10%FBS, 7500 cells experiment 2
MCF7	cisplatin	DMEM+10%FBS, 7500 cells	2	24	8	101869			110414							MCF7 cisplatin DMEM+10%FBS, 7500 cells experiment 2
MCF7	cisplatin	DMEM+10%FBS, 7500 cells	3	24	8	100806			107553							MCF7 cisplatin DMEM+10%FBS, 7500 cells experiment 2
MCF7	cisplatin	DMEM+10%FBS, 7500 cells	1	24	32	86701.3	85653.7	1305.37	108392				0.95428	1.52401	62.6165	MCF7 cisplatin DMEM+10%FBS, 7500 cells experiment 2
MCF7	cisplatin	DMEM+10%FBS, 7500 cells	2	24	32	84191.3			103720							MCF7 cisplatin DMEM+10%FBS, 7500 cells experiment 2
MCF7	cisplatin	DMEM+10%FBS, 7500 cells	3	24	32	86068.3			104888							MCF7 cisplatin DMEM+10%FBS, 7500 cells experiment 2
MCF7	cisplatin	DMEM+10%FBS, 7500 cells	1	24	64	65250.3	65056	1057.97	107717				0.951213	1.62625	58.4912	MCF7 cisplatin DMEM+10%FBS, 7500 cells experiment 2
MCF7	cisplatin	DMEM+10%FBS, 7500 cells	2	24	64	63914.3			107037							MCF7 cisplatin DMEM+10%FBS, 7500 cells experiment 2
MCF7	cisplatin	DMEM+10%FBS, 7500 cells	3	24	64	66003.3			106551							MCF7 cisplatin DMEM+10%FBS, 7500 cells experiment 2
MCF7	cisplatin	DMEM+10%FBS, 7500 cells	1	24	128	54033.3	52977	916.26	109235				0.948114	1.72954	54.8187	MCF7 cisplatin DMEM+10%FBS, 7500 cells experiment 2
MCF7	cisplatin	DMEM+10%FBS, 7500 cells	2	24	128	52500.3			112059							MCF7 cisplatin DMEM+10%FBS, 7500 cells experiment 2
MCF7	cisplatin	DMEM+10%FBS, 7500 cells	3	24	128	52397.3			108460							MCF7 cisplatin DMEM+10%FBS, 7500 cells experiment 2
MCF7	cisplatin	DMEM+10%FBS, 7500 cells	1	24	256	50088.3	49850.7	947.135	99371.3				0.943002	1.89994	49.6331	MCF7 cisplatin DMEM+10%FBS, 7500 cells experiment 2
MCF7	cisplatin	DMEM+10%FBS, 7500 cells	2	24	256	50656.3			104387							MCF7 cisplatin DMEM+10%FBS, 7500 cells experiment 2
MCF7	cisplatin	DMEM+10%FBS, 7500 cells	3	24	256	48807.3			104665							MCF7 cisplatin DMEM+10%FBS, 7500 cells experiment 2
MCF7	cisplatin	DMEM+10%FBS, 7500 cells	1	24	512	43233.3	43079.3	156.038	100964				0.989134	0.362212	273.082	MCF7 cisplatin DMEM+10%FBS, 7500 cells experiment 2
MCF7	cisplatin	DMEM+10%FBS, 7500 cells	2	24	512	43083.3			105509							MCF7 cisplatin DMEM+10%FBS, 7500 cells experiment 2
MCF7	cisplatin	DMEM+10%FBS, 7500 cells	3	24	512	42921.3			102107							MCF7 cisplatin DMEM+10%FBS, 7500 cells experiment 2
MCF7	cisplatin	DMEM+10%FBS, 7500 cells	1	24	1024	20080.3	20254	978.132	92708.3				0.85512	4.82933	17.7068	MCF7 cisplatin DMEM+10%FBS, 7500 cells experiment 2
MCF7	cisplatin	DMEM+10%FBS, 7500 cells	2	24	1024	19374.3			90650.3							MCF7 cisplatin DMEM+10%FBS, 7500 cells experiment 2
MCF7	cisplatin	DMEM+10%FBS, 7500 cells	3	24	1024	21307.3			92465.3							MCF7 cisplatin DMEM+10%FBS, 7500 cells experiment 2
MCF7	cisplatin	DMEM+10%FBS, 7500 cells	1	24	2	111744	110804	4412.74	123885	25775	25625.3	139.844	0.839657	3.98248	16.2078	MCF7 cisplatin DMEM+10%FBS, 7500 cells experiment 3
MCF7	cisplatin	DMEM+10%FBS, 7500 cells	2	24	2	114671			118645	25498						MCF7 cisplatin DMEM+10%FBS, 7500 cells experiment 3
MCF7	cisplatin	DMEM+10%FBS, 7500 cells	3	24	2	105997			111494	25603						MCF7 cisplatin DMEM+10%FBS, 7500 cells experiment 3
MCF7	cisplatin	DMEM+10%FBS, 7500 cells	1	24	4	107446	110654	2906.47	120270				0.921201	2.62662	35.0717	MCF7 cisplatin DMEM+10%FBS, 7500 cells experiment 3
MCF7	cisplatin	DMEM+10%FBS, 7500 cells	2	24	4	111407			123841							MCF7 cisplatin DMEM+10%FBS, 7500 cells experiment 3
MCF7	cisplatin	DMEM+10%FBS, 7500 cells	3	24	4	113111			117159							MCF7 cisplatin DMEM+10%FBS, 7500 cells experiment 3
MCF7	cisplatin	DMEM+10%FBS, 7500 cells	1	24	8	105034	108558	4026.69	126751				0.888723	3.70925	23.9596	MCF7 cisplatin DMEM+10%FBS, 7500 cells experiment 3
MCF7	cisplatin	DMEM+10%FBS, 7500 cells	2	24	8	107694			129013							MCF7 cisplatin DMEM+10%FBS, 7500 cells experiment 3
MCF7	cisplatin	DMEM+10%FBS, 7500 cells	3	24	8	112947			120526							MCF7 cisplatin DMEM+10%FBS, 7500 cells experiment 3
MCF7	cisplatin	DMEM+10%FBS, 7500 cells	1	24	32	97047.7	99077.7	2092.04	125715				0.936655	2.11152	44.3594	MCF7 cisplatin DMEM+10%FBS, 7500 cells experiment 3
MCF7	cisplatin	DMEM+10%FBS, 7500 cells	2	24	32	101227			126368							MCF7 cisplatin DMEM+10%FBS, 7500 cells experiment 3
MCF7	cisplatin	DMEM+10%FBS, 7500 cells	3	24	32	98958.7			122414							MCF7 cisplatin DMEM+10%FBS, 7500 cells experiment 3
MCF7	cisplatin	DMEM+10%FBS, 7500 cells	1	24	64	82224.7	79972.3	2058.09	122786				0.922795	2.57351	35.8575	MCF7 cisplatin DMEM+10%FBS, 7500 cells experiment 3
MCF7	cisplatin	DMEM+10%FBS, 7500 cells	2	24	64	78189.7			124533							MCF7 cisplatin DMEM+10%FBS, 7500 cells experiment 3
MCF7	cisplatin	DMEM+10%FBS, 7500 cells	3	24	64	79502.7			117162							MCF7 cisplatin DMEM+10%FBS, 7500 cells experiment 3
MCF7	cisplatin	DMEM+10%FBS, 7500 cells	1	24	128	66210.7	66496.7	924.785	127773				0.958278	1.39072	68.905	MCF7 cisplatin DMEM+10%FBS, 7500 cells experiment 3
MCF7	cisplatin	DMEM+10%FBS, 7500 cells	2	24	128	67530.7			128684							MCF7 cisplatin DMEM+10%FBS, 7500 cells experiment 3
MCF7	cisplatin	DMEM+10%FBS, 7500 cells	3	24	128	65748.7			121971							MCF7 cisplatin DMEM+10%FBS, 7500 cells experiment 3
MCF7	cisplatin	DMEM+10%FBS, 7500 cells	1	24	256	59712.7	60241.7	587.94	124917				0.970721	0.975968	99.4623	MCF7 cisplatin DMEM+10%FBS, 7500 cells experiment 3
MCF7	cisplatin	DMEM+10%FBS, 7500 cells	2	24	256	60137.7			124685							MCF7 cisplatin DMEM+10%FBS, 7500 cells experiment 3
MCF7	cisplatin	DMEM+10%FBS, 7500 cells	3	24	256	60874.7			118888							MCF7 cisplatin DMEM+10%FBS, 7500 cells experiment 3
MCF7	cisplatin	DMEM+10%FBS, 7500 cells	1	24	512	50463.7	49834.7	703.073	121411				0.957676	1.41081	67.8813	MCF7 cisplatin DMEM+10%FBS, 7500 cells experiment 3
MCF7	cisplatin	DMEM+10%FBS, 7500 cells	2	24	512	49075.7			119807							MCF7 cisplatin DMEM+10%FBS, 7500 cells experiment 3
MCF7	cisplatin	DMEM+10%FBS, 7500 cells	3	24	512	49964.7			115701							MCF7 cisplatin DMEM+10%FBS, 7500 cells experiment 3
MCF7	cisplatin	DMEM+10%FBS, 7500 cells	1	24	1024	22539.7	19774.3	3362.98	112751				0.489796	17.0068	2.88001	MCF7 cisplatin DMEM+10%FBS, 7500 cells experiment 3
MCF7	cisplatin	DMEM+10%FBS, 7500 cells	2	24	1024	20752.7			110414							MCF7 cisplatin DMEM+10%FBS, 7500 cells experiment 3
MCF7	cisplatin	DMEM+10%FBS, 7500 cells	3	24	1024	16030.7			107503							MCF7 cisplatin DMEM+10%FBS, 7500 cells experiment 3
HCC38	bortezomib	RPMI+10%FBS, 7500 cells	1	24	1	301115	301138	10788	303313	28931	28970	72.808	0.880285	3.58242	22.2085	HCC38 bortezomib RPMI+10%FBS, 7500 cells experiment 1
HCC38	bortezomib	RPMI+10%FBS, 7500 cells	2	24	1	311937			307150	28925						HCC38 bortezomib RPMI+10%FBS, 7500 cells experiment 1
HCC38	bortezomib	RPMI+10%FBS, 7500 cells	3	24	1	290361			312005	29054						HCC38 bortezomib RPMI+10%FBS, 7500 cells experiment 1
HCC38	bortezomib	RPMI+10%FBS, 7500 cells	1	24	5	324162	320355	3352.47	303286				0.968605	1.04649	92.5577	HCC38 bortezomib RPMI+10%FBS, 7500 cells experiment 1
HCC38	bortezomib	RPMI+10%FBS, 7500 cells	2	24	5	319057			303345							HCC38 bortezomib RPMI+10%FBS, 7500 cells experiment 1
HCC38	bortezomib	RPMI+10%FBS, 7500 cells	3	24	5	317845			312284							HCC38 bortezomib RPMI+10%FBS, 7500 cells experiment 1
HCC38	bortezomib	RPMI+10%FBS, 7500 cells	1	24	10	263225	264601	8854.55	299431				0.899609	3.34638	26.883	HCC38 bortezomib RPMI+10%FBS, 7500 cells experiment 1
HCC38	bortezomib	RPMI+10%FBS, 7500 cells	2	24	10	274063			297046							HCC38 bortezomib RPMI+10%FBS, 7500 cells experiment 1
HCC38	bortezomib	RPMI+10%FBS, 7500 cells	3	24	10	256515			310006							HCC38 bortezomib RPMI+10%FBS, 7500 cells experiment 1
HCC38	bortezomib	RPMI+10%FBS, 7500 cells	1	24	50	55423	59847.3	3971.93	294375				0.800897	6.63677	12.0676	HCC38 bortezomib RPMI+10%FBS, 7500 cells experiment 1
HCC38	bortezomib	RPMI+10%FBS, 7500 cells	2	24	50	61013			300658							HCC38 bortezomib RPMI+10%FBS, 7500 cells experiment 1
HCC38	bortezomib	RPMI+10%FBS, 7500 cells	3	24	50	63106			308914							HCC38 bortezomib RPMI+10%FBS, 7500 cells experiment 1
HCC38	bortezomib	RPMI+10%FBS, 7500 cells	1	24	100	49393	48755.7	552.24	290602				0.96602	1.13267	85.2871	HCC38 bortezomib RPMI+10%FBS, 7500 cells experiment 1
HCC38	bortezomib	RPMI+10%FBS, 7500 cells	2	24	100	48419			301960							HCC38 bortezomib RPMI+10%FBS, 7500 cells experiment 1
HCC38	bortezomib	RPMI+10%FBS, 7500 cells	3	24	100	48455			307066							HCC38 bortezomib RPMI+10%FBS, 7500 cells experiment 1
HCC38	bortezomib	RPMI+10%FBS, 7500 cells	1	24	500	37717	37110	672.545	299799				0.945631	1.8123	52.1785	HCC38 bortezomib RPMI+10%FBS, 7500 cells experiment 1
HCC38	bortezomib	RPMI+10%FBS, 7500 cells	2	24	500	37226			301140							HCC38 bortezomib RPMI+10%FBS, 7500 cells experiment 1
HCC38	bortezomib	RPMI+10%FBS, 7500 cells	3	24	500	36387			310871							HCC38 bortezomib RPMI+10%FBS, 7500 cells experiment 1
HCC38	bortezomib	RPMI+10%FBS, 7500 cells	1	24	1000	31410	32409	1392.01	301383				0.871146	4.29513	20.2822	HCC38 bortezomib RPMI+10%FBS, 7500 cells experiment 1
HCC38	bortezomib	RPMI+10%FBS, 7500 cells	2	24	1000	33999			300634							HCC38 bortezomib RPMI+10%FBS, 7500 cells experiment 1
HCC38	bortezomib	RPMI+10%FBS, 7500 cells	3	24	1000	31818			313599							HCC38 bortezomib RPMI+10%FBS, 7500 cells experiment 1
HCC38	bortezomib	RPMI+10%FBS, 7500 cells	1	24	5000	24833	25089	365.832	311909				0.956256	1.45814	65.5807	HCC38 bortezomib RPMI+10%FBS, 7500 cells experiment 1
HCC38	bortezomib	RPMI+10%FBS, 7500 cells	2	24	5000	25508			313304							HCC38 bortezomib RPMI+10%FBS, 7500 cells experiment 1
HCC38	bortezomib	RPMI+10%FBS, 7500 cells	3	24	5000	24926			318805							HCC38 bortezomib RPMI+10%FBS, 7500 cells experiment 1
HCC38	bortezomib	RPMI+10%FBS, 7500 cells	1	24	10000	20363	20534.3	180.056	319496				0.973694	0.876856	111.044	HCC38 bortezomib RPMI+10%FBS, 7500 cells experiment 1
HCC38	bortezomib	RPMI+10%FBS, 7500 cells	2	24	10000	20518			315931							HCC38 bortezomib RPMI+10%FBS, 7500 cells experiment 1
HCC38	bortezomib	RPMI+10%FBS, 7500 cells	3	24	10000	20722			326148							HCC38 bortezomib RPMI+10%FBS, 7500 cells experiment 1
HCC38	bortezomib	RPMI+10%FBS, 7500 cells	1	24	1	290412	289933	3867.81	283154	27600	27504.7	90.8864	0.954745	1.33403	64.7789	HCC38 bortezomib RPMI+10%FBS, 7500 cells experiment 2
HCC38	bortezomib	RPMI+10%FBS, 7500 cells	2	24	1	285848			286555	27419						HCC38 bortezomib RPMI+10%FBS, 7500 cells experiment 2
HCC38	bortezomib	RPMI+10%FBS, 7500 cells	3	24	1	293539			288578	27495						HCC38 bortezomib RPMI+10%FBS, 7500 cells experiment 2
HCC38	bortezomib	RPMI+10%FBS, 7500 cells	1	24	5	310779	304292	8136.01	280081				0.919787	2.67375	34.4006	HCC38 bortezomib RPMI+10%FBS, 7500 cells experiment 2
HCC38	bortezomib	RPMI+10%FBS, 7500 cells	2	24	5	306932			284481							HCC38 bortezomib RPMI+10%FBS, 7500 cells experiment 2
HCC38	bortezomib	RPMI+10%FBS, 7500 cells	3	24	5	295163			287468							HCC38 bortezomib RPMI+10%FBS, 7500 cells experiment 2
HCC38	bortezomib	RPMI+10%FBS, 7500 cells	1	24	10	249957	233175	15145.8	279727				0.805136	6.49547	12.3954	HCC38 bortezomib RPMI+10%FBS, 7500 cells experiment 2
HCC38	bortezomib	RPMI+10%FBS, 7500 cells	2	24	10	229045			276206							HCC38 bortezomib RPMI+10%FBS, 7500 cells experiment 2
HCC38	bortezomib	RPMI+10%FBS, 7500 cells	3	24	10	220522			290371							HCC38 bortezomib RPMI+10%FBS, 7500 cells experiment 2
HCC38	bortezomib	RPMI+10%FBS, 7500 cells	1	24	50	50742.3	46456	3712.13	278535				0.760281	7.99064	9.51465	HCC38 bortezomib RPMI+10%FBS, 7500 cells experiment 2
HCC38	bortezomib	RPMI+10%FBS, 7500 cells	2	24	50	44292.3			285204							HCC38 bortezomib RPMI+10%FBS, 7500 cells experiment 2
HCC38	bortezomib	RPMI+10%FBS, 7500 cells	3	24	50	44333.3			285681							HCC38 bortezomib RPMI+10%FBS, 7500 cells experiment 2
HCC38	bortezomib	RPMI+10%FBS, 7500 cells	1	24	100	34860.3	35359.7	681.711	285437				0.942162	1.92793	48.869	HCC38 bortezomib RPMI+10%FBS, 7500 cells experiment 2
HCC38	bortezomib	RPMI+10%FBS, 7500 cells	2	24	100	36136.3			288968							HCC38 bortezomib RPMI+10%FBS, 7500 cells experiment 2
HCC38	bortezomib	RPMI+10%FBS, 7500 cells	3	24	100	35082.3			282338							HCC38 bortezomib RPMI+10%FBS, 7500 cells experiment 2
HCC38	bortezomib	RPMI+10%FBS, 7500 cells	1	24	500	25445.3	26226	1198	288667				0.862961	4.56798	18.8915	HCC38 bortezomib RPMI+10%FBS, 7500 cells experiment 2
HCC38	bortezomib	RPMI+10%FBS, 7500 cells	2	24	500	25627.3			288767							HCC38 bortezomib RPMI+10%FBS, 7500 cells experiment 2
HCC38	bortezomib	RPMI+10%FBS, 7500 cells	3	24	500	27605.3			293411							HCC38 bortezomib RPMI+10%FBS, 7500 cells experiment 2
HCC38	bortezomib	RPMI+10%FBS, 7500 cells	1	24	1000	17960.3	20276	2083.09	286174				0.69179	10.2737	6.73361	HCC38 bortezomib RPMI+10%FBS, 7500 cells experiment 2
HCC38	bortezomib	RPMI+10%FBS, 7500 cells	2	24	1000	21997.3			285807							HCC38 bortezomib RPMI+10%FBS, 7500 cells experiment 2
HCC38	bortezomib	RPMI+10%FBS, 7500 cells	3	24	1000	20870.3			290158							HCC38 bortezomib RPMI+10%FBS, 7500 cells experiment 2
HCC38	bortezomib	RPMI+10%FBS, 7500 cells	1	24	5000	15323.3	14603.3	647.093	288452				0.867066	4.43113	19.5676	HCC38 bortezomib RPMI+10%FBS, 7500 cells experiment 2
HCC38	bortezomib	RPMI+10%FBS, 7500 cells	2	24	5000	14070.3			293258							HCC38 bortezomib RPMI+10%FBS, 7500 cells experiment 2
HCC38	bortezomib	RPMI+10%FBS, 7500 cells	3	24	5000	14416.3			289309							HCC38 bortezomib RPMI+10%FBS, 7500 cells experiment 2
HCC38	bortezomib	RPMI+10%FBS, 7500 cells	1	24	10000	11963.3	11860.3	524.146	282599				0.86742	4.41932	19.6279	HCC38 bortezomib RPMI+10%FBS, 7500 cells experiment 2
HCC38	bortezomib	RPMI+10%FBS, 7500 cells	2	24	10000	12325.3			281485							HCC38 bortezomib RPMI+10%FBS, 7500 cells experiment 2
HCC38	bortezomib	RPMI+10%FBS, 7500 cells	3	24	10000	11292.3			286014							HCC38 bortezomib RPMI+10%FBS, 7500 cells experiment 2
HCC38	bortezomib	RPMI+10%FBS, 7500 cells	1	24	1	283160	283213	2055.52	285156	28494	28447.3	75.6924	0.974904	0.725786	120.832	HCC38 bortezomib RPMI+10%FBS, 7500 cells experiment 3
HCC38	bortezomib	RPMI+10%FBS, 7500 cells	2	24	1	285295			286285	28360						HCC38 bortezomib RPMI+10%FBS, 7500 cells experiment 3
HCC38	bortezomib	RPMI+10%FBS, 7500 cells	3	24	1	281185			293942	28488						HCC38 bortezomib RPMI+10%FBS, 7500 cells experiment 3
HCC38	bortezomib	RPMI+10%FBS, 7500 cells	1	24	5	301788	296298	4759.54	262603				0.95181	1.60633	59.2536	HCC38 bortezomib RPMI+10%FBS, 7500 cells experiment 3
HCC38	bortezomib	RPMI+10%FBS, 7500 cells	2	24	5	293328			283653							HCC38 bortezomib RPMI+10%FBS, 7500 cells experiment 3
HCC38	bortezomib	RPMI+10%FBS, 7500 cells	3	24	5	293779			285641							HCC38 bortezomib RPMI+10%FBS, 7500 cells experiment 3
HCC38	bortezomib	RPMI+10%FBS, 7500 cells	1	24	10	254160	242485	10904.2	246040				0.865094	4.49687	19.2377	HCC38 bortezomib RPMI+10%FBS, 7500 cells experiment 3
HCC38	bortezomib	RPMI+10%FBS, 7500 cells	2	24	10	240732			277228							HCC38 bortezomib RPMI+10%FBS, 7500 cells experiment 3
HCC38	bortezomib	RPMI+10%FBS, 7500 cells	3	24	10	232564			283366							HCC38 bortezomib RPMI+10%FBS, 7500 cells experiment 3
HCC38	bortezomib	RPMI+10%FBS, 7500 cells	1	24	50	53881.7	53355.7	480.22	235835				0.972999	0.900035	108.107	HCC38 bortezomib RPMI+10%FBS, 7500 cells experiment 3
HCC38	bortezomib	RPMI+10%FBS, 7500 cells	2	24	50	53244.7			272618							HCC38 bortezomib RPMI+10%FBS, 7500 cells experiment 3
HCC38	bortezomib	RPMI+10%FBS, 7500 cells	3	24	50	52940.7			284170							HCC38 bortezomib RPMI+10%FBS, 7500 cells experiment 3
HCC38	bortezomib	RPMI+10%FBS, 7500 cells	1	24	100	40127.7	38837.7	1599	249242				0.876486	4.11715	21.2887	HCC38 bortezomib RPMI+10%FBS, 7500 cells experiment 3
HCC38	bortezomib	RPMI+10%FBS, 7500 cells	2	24	100	39336.7			275023							HCC38 bortezomib RPMI+10%FBS, 7500 cells experiment 3
HCC38	bortezomib	RPMI+10%FBS, 7500 cells	3	24	100	37048.7			287763							HCC38 bortezomib RPMI+10%FBS, 7500 cells experiment 3
HCC38	bortezomib	RPMI+10%FBS, 7500 cells	1	24	500	28439.7	27358.7	1092.68	260536				0.880183	3.99391	22.0381	HCC38 bortezomib RPMI+10%FBS, 7500 cells experiment 3
HCC38	bortezomib	RPMI+10%FBS, 7500 cells	2	24	500	26254.7			277428							HCC38 bortezomib RPMI+10%FBS, 7500 cells experiment 3
HCC38	bortezomib	RPMI+10%FBS, 7500 cells	3	24	500	27381.7			281611							HCC38 bortezomib RPMI+10%FBS, 7500 cells experiment 3
HCC38	bortezomib	RPMI+10%FBS, 7500 cells	1	24	1000	22569.7	22103.3	676.318	271449				0.908206	3.0598	29.6819	HCC38 bortezomib RPMI+10%FBS, 7500 cells experiment 3
HCC38	bortezomib	RPMI+10%FBS, 7500 cells	2	24	1000	22412.7			276836							HCC38 bortezomib RPMI+10%FBS, 7500 cells experiment 3
HCC38	bortezomib	RPMI+10%FBS, 7500 cells	3	24	1000	21327.7			285226							HCC38 bortezomib RPMI+10%FBS, 7500 cells experiment 3
HCC38	bortezomib	RPMI+10%FBS, 7500 cells	1	24	5000	13576.7	13898.7	716.494	274653				0.845346	5.15512	16.3982	HCC38 bortezomib RPMI+10%FBS, 7500 cells experiment 3
HCC38	bortezomib	RPMI+10%FBS, 7500 cells	2	24	5000	13399.7			279319							HCC38 bortezomib RPMI+10%FBS, 7500 cells experiment 3
HCC38	bortezomib	RPMI+10%FBS, 7500 cells	3	24	5000	14719.7			283351							HCC38 bortezomib RPMI+10%FBS, 7500 cells experiment 3
HCC38	bortezomib	RPMI+10%FBS, 7500 cells	1	24	10000	10601.7	10368	449.614	273830				0.869903	4.33655	20.0598	HCC38 bortezomib RPMI+10%FBS, 7500 cells experiment 3
HCC38	bortezomib	RPMI+10%FBS, 7500 cells	2	24	10000	9849.67			272453							HCC38 bortezomib RPMI+10%FBS, 7500 cells experiment 3
HCC38	bortezomib	RPMI+10%FBS, 7500 cells	3	24	10000	10652.7			287530							HCC38 bortezomib RPMI+10%FBS, 7500 cells experiment 3
HCC38	cisplatin	RPMI+10%FBS, 7500 cells	1	24	2	344572	341355	2786.3	347609	28570	28376	239.013	0.971001	0.816249	109.07	HCC38 cisplatin RPMI+10%FBS, 7500 cells experiment 1
HCC38	cisplatin	RPMI+10%FBS, 7500 cells	2	24	2	339738			338175	28449						HCC38 cisplatin RPMI+10%FBS, 7500 cells experiment 1
HCC38	cisplatin	RPMI+10%FBS, 7500 cells	3	24	2	339754			346732	28109						HCC38 cisplatin RPMI+10%FBS, 7500 cells experiment 1
HCC38	cisplatin	RPMI+10%FBS, 7500 cells	1	24	4	341563	334988	6707.74	343054				0.939929	2.00238	46.9406	HCC38 cisplatin RPMI+10%FBS, 7500 cells experiment 1
HCC38	cisplatin	RPMI+10%FBS, 7500 cells	2	24	4	335247			343151							HCC38 cisplatin RPMI+10%FBS, 7500 cells experiment 1
HCC38	cisplatin	RPMI+10%FBS, 7500 cells	3	24	4	328155			347328							HCC38 cisplatin RPMI+10%FBS, 7500 cells experiment 1
HCC38	cisplatin	RPMI+10%FBS, 7500 cells	1	24	8	323975	317376	8279.99	341170				0.921733	2.60889	35.3305	HCC38 cisplatin RPMI+10%FBS, 7500 cells experiment 1
HCC38	cisplatin	RPMI+10%FBS, 7500 cells	2	24	8	320068			341505							HCC38 cisplatin RPMI+10%FBS, 7500 cells experiment 1
HCC38	cisplatin	RPMI+10%FBS, 7500 cells	3	24	8	308085			345884							HCC38 cisplatin RPMI+10%FBS, 7500 cells experiment 1
HCC38	cisplatin	RPMI+10%FBS, 7500 cells	1	24	32	232021	228460	6555.53	337790				0.913917	2.86944	31.85	HCC38 cisplatin RPMI+10%FBS, 7500 cells experiment 1
HCC38	cisplatin	RPMI+10%FBS, 7500 cells	2	24	32	232465			342130							HCC38 cisplatin RPMI+10%FBS, 7500 cells experiment 1
HCC38	cisplatin	RPMI+10%FBS, 7500 cells	3	24	32	220895			347834							HCC38 cisplatin RPMI+10%FBS, 7500 cells experiment 1
HCC38	cisplatin	RPMI+10%FBS, 7500 cells	1	24	64	110836	108763	2175.88	341927				0.939983	2.00058	46.9855	HCC38 cisplatin RPMI+10%FBS, 7500 cells experiment 1
HCC38	cisplatin	RPMI+10%FBS, 7500 cells	2	24	64	108955			349871							HCC38 cisplatin RPMI+10%FBS, 7500 cells experiment 1
HCC38	cisplatin	RPMI+10%FBS, 7500 cells	3	24	64	106497			347947							HCC38 cisplatin RPMI+10%FBS, 7500 cells experiment 1
HCC38	cisplatin	RPMI+10%FBS, 7500 cells	1	24	128	83665	85294.3	2353.03	347138				0.917239	2.75871	33.2488	HCC38 cisplatin RPMI+10%FBS, 7500 cells experiment 1
HCC38	cisplatin	RPMI+10%FBS, 7500 cells	2	24	128	84226			348941							HCC38 cisplatin RPMI+10%FBS, 7500 cells experiment 1
HCC38	cisplatin	RPMI+10%FBS, 7500 cells	3	24	128	87992			352391							HCC38 cisplatin RPMI+10%FBS, 7500 cells experiment 1
HCC38	cisplatin	RPMI+10%FBS, 7500 cells	1	24	256	66458	70128.3	4536.35	348666				0.805941	6.46864	12.4592	HCC38 cisplatin RPMI+10%FBS, 7500 cells experiment 1
HCC38	cisplatin	RPMI+10%FBS, 7500 cells	2	24	256	68727			346598							HCC38 cisplatin RPMI+10%FBS, 7500 cells experiment 1
HCC38	cisplatin	RPMI+10%FBS, 7500 cells	3	24	256	75200			352280							HCC38 cisplatin RPMI+10%FBS, 7500 cells experiment 1
HCC38	cisplatin	RPMI+10%FBS, 7500 cells	1	24	512	51029	52031.7	2394.96	347160				0.861913	4.60289	18.7255	HCC38 cisplatin RPMI+10%FBS, 7500 cells experiment 1
HCC38	cisplatin	RPMI+10%FBS, 7500 cells	2	24	512	50301			347781							HCC38 cisplatin RPMI+10%FBS, 7500 cells experiment 1
HCC38	cisplatin	RPMI+10%FBS, 7500 cells	3	24	512	54765			350214							HCC38 cisplatin RPMI+10%FBS, 7500 cells experiment 1
HCC38	cisplatin	RPMI+10%FBS, 7500 cells	1	24	1024	51595	54316.3	2637.89	346003				0.854304	4.85653	17.5908	HCC38 cisplatin RPMI+10%FBS, 7500 cells experiment 1
HCC38	cisplatin	RPMI+10%FBS, 7500 cells	2	24	1024	54492			342917							HCC38 cisplatin RPMI+10%FBS, 7500 cells experiment 1
HCC38	cisplatin	RPMI+10%FBS, 7500 cells	3	24	1024	56862			349042							HCC38 cisplatin RPMI+10%FBS, 7500 cells experiment 1
HCC38	cisplatin	RPMI+10%FBS, 7500 cells	1	24	2	274817	272406	2657.38	273927	28538	28688.3	140.008	0.965566	0.97552	88.5556	HCC38 cisplatin RPMI+10%FBS, 7500 cells experiment 2
HCC38	cisplatin	RPMI+10%FBS, 7500 cells	2	24	2	269557			285206	28712						HCC38 cisplatin RPMI+10%FBS, 7500 cells experiment 2
HCC38	cisplatin	RPMI+10%FBS, 7500 cells	3	24	2	272846			287428	28815						HCC38 cisplatin RPMI+10%FBS, 7500 cells experiment 2
HCC38	cisplatin	RPMI+10%FBS, 7500 cells	1	24	4	270743	258576	11067.9	269678				0.87159	4.28034	20.3626	HCC38 cisplatin RPMI+10%FBS, 7500 cells experiment 2
HCC38	cisplatin	RPMI+10%FBS, 7500 cells	2	24	4	255881			277846							HCC38 cisplatin RPMI+10%FBS, 7500 cells experiment 2
HCC38	cisplatin	RPMI+10%FBS, 7500 cells	3	24	4	249105			289146							HCC38 cisplatin RPMI+10%FBS, 7500 cells experiment 2
HCC38	cisplatin	RPMI+10%FBS, 7500 cells	1	24	8	250874	235814	14024.3	262591				0.821584	5.9472	13.8146	HCC38 cisplatin RPMI+10%FBS, 7500 cells experiment 2
HCC38	cisplatin	RPMI+10%FBS, 7500 cells	2	24	8	233442			277219							HCC38 cisplatin RPMI+10%FBS, 7500 cells experiment 2
HCC38	cisplatin	RPMI+10%FBS, 7500 cells	3	24	8	223128			287396							HCC38 cisplatin RPMI+10%FBS, 7500 cells experiment 2
HCC38	cisplatin	RPMI+10%FBS, 7500 cells	1	24	32	160793	153676	8533.95	252655				0.833403	5.55322	15.0076	HCC38 cisplatin RPMI+10%FBS, 7500 cells experiment 2
HCC38	cisplatin	RPMI+10%FBS, 7500 cells	2	24	32	156020			272387							HCC38 cisplatin RPMI+10%FBS, 7500 cells experiment 2
HCC38	cisplatin	RPMI+10%FBS, 7500 cells	3	24	32	144215			280469							HCC38 cisplatin RPMI+10%FBS, 7500 cells experiment 2
HCC38	cisplatin	RPMI+10%FBS, 7500 cells	1	24	64	76353.7	77777	1467.32	256545				0.943403	1.88657	50.0062	HCC38 cisplatin RPMI+10%FBS, 7500 cells experiment 2
HCC38	cisplatin	RPMI+10%FBS, 7500 cells	2	24	64	79284.7			277266							HCC38 cisplatin RPMI+10%FBS, 7500 cells experiment 2
HCC38	cisplatin	RPMI+10%FBS, 7500 cells	3	24	64	77692.7			287833							HCC38 cisplatin RPMI+10%FBS, 7500 cells experiment 2
HCC38	cisplatin	RPMI+10%FBS, 7500 cells	1	24	128	63188.7	63548.3	767.543	265854				0.963766	1.20781	79.7945	HCC38 cisplatin RPMI+10%FBS, 7500 cells experiment 2
HCC38	cisplatin	RPMI+10%FBS, 7500 cells	2	24	128	64429.7			279198							HCC38 cisplatin RPMI+10%FBS, 7500 cells experiment 2
HCC38	cisplatin	RPMI+10%FBS, 7500 cells	3	24	128	63026.7			283161							HCC38 cisplatin RPMI+10%FBS, 7500 cells experiment 2
HCC38	cisplatin	RPMI+10%FBS, 7500 cells	1	24	256	48649.7	47579.3	1964.88	267852				0.876109	4.1297	21.2148	HCC38 cisplatin RPMI+10%FBS, 7500 cells experiment 2
HCC38	cisplatin	RPMI+10%FBS, 7500 cells	2	24	256	45311.7			276809							HCC38 cisplatin RPMI+10%FBS, 7500 cells experiment 2
HCC38	cisplatin	RPMI+10%FBS, 7500 cells	3	24	256	48776.7			281558							HCC38 cisplatin RPMI+10%FBS, 7500 cells experiment 2
HCC38	cisplatin	RPMI+10%FBS, 7500 cells	1	24	512	33170.7	34533.7	1658.83	285904				0.855895	4.80352	17.8181	HCC38 cisplatin RPMI+10%FBS, 7500 cells experiment 2
HCC38	cisplatin	RPMI+10%FBS, 7500 cells	2	24	512	34049.7			282242							HCC38 cisplatin RPMI+10%FBS, 7500 cells experiment 2
HCC38	cisplatin	RPMI+10%FBS, 7500 cells	3	24	512	36380.7			288795							HCC38 cisplatin RPMI+10%FBS, 7500 cells experiment 2
HCC38	cisplatin	RPMI+10%FBS, 7500 cells	1	24	1024	35624.7	36478	749.673	269758				0.938346	2.05514	45.6586	HCC38 cisplatin RPMI+10%FBS, 7500 cells experiment 2
HCC38	cisplatin	RPMI+10%FBS, 7500 cells	2	24	1024	37030.7			269928							HCC38 cisplatin RPMI+10%FBS, 7500 cells experiment 2
HCC38	cisplatin	RPMI+10%FBS, 7500 cells	3	24	1024	36778.7			275169							HCC38 cisplatin RPMI+10%FBS, 7500 cells experiment 2
HCC38	cisplatin	RPMI+10%FBS, 7500 cells	1	24	2	308116	309648	1336.48	315141	28462	28306.3	396.144	0.981525	0.431614	206.619	HCC38 cisplatin RPMI+10%FBS, 7500 cells experiment 3
HCC38	cisplatin	RPMI+10%FBS, 7500 cells	2	24	2	310253			320035	27856						HCC38 cisplatin RPMI+10%FBS, 7500 cells experiment 3
HCC38	cisplatin	RPMI+10%FBS, 7500 cells	3	24	2	310575			319991	28601						HCC38 cisplatin RPMI+10%FBS, 7500 cells experiment 3
HCC38	cisplatin	RPMI+10%FBS, 7500 cells	1	24	4	308441	303210	4577.36	308259				0.954711	1.50963	63.2413	HCC38 cisplatin RPMI+10%FBS, 7500 cells experiment 3
HCC38	cisplatin	RPMI+10%FBS, 7500 cells	2	24	4	301255			310816							HCC38 cisplatin RPMI+10%FBS, 7500 cells experiment 3
HCC38	cisplatin	RPMI+10%FBS, 7500 cells	3	24	4	299936			316815							HCC38 cisplatin RPMI+10%FBS, 7500 cells experiment 3
HCC38	cisplatin	RPMI+10%FBS, 7500 cells	1	24	8	297929	283637	16541.1	280297				0.825047	5.83177	14.1475	HCC38 cisplatin RPMI+10%FBS, 7500 cells experiment 3
HCC38	cisplatin	RPMI+10%FBS, 7500 cells	2	24	8	287465			305670							HCC38 cisplatin RPMI+10%FBS, 7500 cells experiment 3
HCC38	cisplatin	RPMI+10%FBS, 7500 cells	3	24	8	265518			311517							HCC38 cisplatin RPMI+10%FBS, 7500 cells experiment 3
HCC38	cisplatin	RPMI+10%FBS, 7500 cells	1	24	32	190218	180131	15007.5	269779				0.750057	8.33144	9.00273	HCC38 cisplatin RPMI+10%FBS, 7500 cells experiment 3
HCC38	cisplatin	RPMI+10%FBS, 7500 cells	2	24	32	187292			295692							HCC38 cisplatin RPMI+10%FBS, 7500 cells experiment 3
HCC38	cisplatin	RPMI+10%FBS, 7500 cells	3	24	32	162885			311290							HCC38 cisplatin RPMI+10%FBS, 7500 cells experiment 3
HCC38	cisplatin	RPMI+10%FBS, 7500 cells	1	24	64	85625.7	83156	2332.04	273052				0.915868	2.80442	32.6581	HCC38 cisplatin RPMI+10%FBS, 7500 cells experiment 3
HCC38	cisplatin	RPMI+10%FBS, 7500 cells	2	24	64	82850.7			300747							HCC38 cisplatin RPMI+10%FBS, 7500 cells experiment 3
HCC38	cisplatin	RPMI+10%FBS, 7500 cells	3	24	64	80991.7			313873							HCC38 cisplatin RPMI+10%FBS, 7500 cells experiment 3
HCC38	cisplatin	RPMI+10%FBS, 7500 cells	1	24	128	69816.7	69695.7	673.699	294680				0.971001	0.96663	100.452	HCC38 cisplatin RPMI+10%FBS, 7500 cells experiment 3
HCC38	cisplatin	RPMI+10%FBS, 7500 cells	2	24	128	68969.7			305820							HCC38 cisplatin RPMI+10%FBS, 7500 cells experiment 3
HCC38	cisplatin	RPMI+10%FBS, 7500 cells	3	24	128	70300.7			315235							HCC38 cisplatin RPMI+10%FBS, 7500 cells experiment 3
HCC38	cisplatin	RPMI+10%FBS, 7500 cells	1	24	256	48085.7	47634.7	1996.09	295930				0.874288	4.1904	20.864	HCC38 cisplatin RPMI+10%FBS, 7500 cells experiment 3
HCC38	cisplatin	RPMI+10%FBS, 7500 cells	2	24	256	45451.7			301046							HCC38 cisplatin RPMI+10%FBS, 7500 cells experiment 3
HCC38	cisplatin	RPMI+10%FBS, 7500 cells	3	24	256	49366.7			309668							HCC38 cisplatin RPMI+10%FBS, 7500 cells experiment 3
HCC38	cisplatin	RPMI+10%FBS, 7500 cells	1	24	512	37470.7	37128.3	1931.39	299433				0.843942	5.20193	16.2236	HCC38 cisplatin RPMI+10%FBS, 7500 cells experiment 3
HCC38	cisplatin	RPMI+10%FBS, 7500 cells	2	24	512	38865.7			306642							HCC38 cisplatin RPMI+10%FBS, 7500 cells experiment 3
HCC38	cisplatin	RPMI+10%FBS, 7500 cells	3	24	512	35048.7			305124							HCC38 cisplatin RPMI+10%FBS, 7500 cells experiment 3
HCC38	cisplatin	RPMI+10%FBS, 7500 cells	1	24	1024	32953.7	33390.7	680.454	297968				0.938864	2.03786	46.0712	HCC38 cisplatin RPMI+10%FBS, 7500 cells experiment 3
HCC38	cisplatin	RPMI+10%FBS, 7500 cells	2	24	1024	33043.7			295571							HCC38 cisplatin RPMI+10%FBS, 7500 cells experiment 3
HCC38	cisplatin	RPMI+10%FBS, 7500 cells	3	24	1024	34174.7			297277							HCC38 cisplatin RPMI+10%FBS, 7500 cells experiment 3
MCF-10A	bortezomib	RPMI+10%FBS + additives	1	24	1	163054	162403	4607.06	162245	29714	29897.3	317.543	0.888505	2.8368	25.5548	MCF-10A bortezomib RPMI+10%FBS + additives experiment 1
MCF-10A	bortezomib	RPMI+10%FBS + additives	2	24	1	166651			160445	29714						MCF-10A bortezomib RPMI+10%FBS + additives experiment 1
MCF-10A	bortezomib	RPMI+10%FBS + additives	3	24	1	157506			164109	30264						MCF-10A bortezomib RPMI+10%FBS + additives experiment 1
MCF-10A	bortezomib	RPMI+10%FBS + additives	1	24	5	164202	163940	966.862	159167				0.982307	0.589764	166.559	MCF-10A bortezomib RPMI+10%FBS + additives experiment 1
MCF-10A	bortezomib	RPMI+10%FBS + additives	2	24	5	162870			155441							MCF-10A bortezomib RPMI+10%FBS + additives experiment 1
MCF-10A	bortezomib	RPMI+10%FBS + additives	3	24	5	164750			161120							MCF-10A bortezomib RPMI+10%FBS + additives experiment 1
MCF-10A	bortezomib	RPMI+10%FBS + additives	1	24	10	115761	118213	2284.34	161618				0.942028	1.9324	48.7492	MCF-10A bortezomib RPMI+10%FBS + additives experiment 1
MCF-10A	bortezomib	RPMI+10%FBS + additives	2	24	10	120281			162909							MCF-10A bortezomib RPMI+10%FBS + additives experiment 1
MCF-10A	bortezomib	RPMI+10%FBS + additives	3	24	10	118597			160912							MCF-10A bortezomib RPMI+10%FBS + additives experiment 1
MCF-10A	bortezomib	RPMI+10%FBS + additives	1	24	50	84192.7	82407.3	1759.59	159639				0.935943	2.13524	43.8332	MCF-10A bortezomib RPMI+10%FBS + additives experiment 1
MCF-10A	bortezomib	RPMI+10%FBS + additives	2	24	50	80674.7			156487							MCF-10A bortezomib RPMI+10%FBS + additives experiment 1
MCF-10A	bortezomib	RPMI+10%FBS + additives	3	24	50	82354.7			157769							MCF-10A bortezomib RPMI+10%FBS + additives experiment 1
MCF-10A	bortezomib	RPMI+10%FBS + additives	1	24	100	77792.7	76591.7	1105.46	160230				0.9567	1.44332	66.2846	MCF-10A bortezomib RPMI+10%FBS + additives experiment 1
MCF-10A	bortezomib	RPMI+10%FBS + additives	2	24	100	76365.7			160925							MCF-10A bortezomib RPMI+10%FBS + additives experiment 1
MCF-10A	bortezomib	RPMI+10%FBS + additives	3	24	100	75616.7			154079							MCF-10A bortezomib RPMI+10%FBS + additives experiment 1
MCF-10A	bortezomib	RPMI+10%FBS + additives	1	24	500	74263.7	73356	807.654	159912				0.96697	1.10101	87.8261	MCF-10A bortezomib RPMI+10%FBS + additives experiment 1
MCF-10A	bortezomib	RPMI+10%FBS + additives	2	24	500	72716.7			160293							MCF-10A bortezomib RPMI+10%FBS + additives experiment 1
MCF-10A	bortezomib	RPMI+10%FBS + additives	3	24	500	73087.7			158843							MCF-10A bortezomib RPMI+10%FBS + additives experiment 1
MCF-10A	bortezomib	RPMI+10%FBS + additives	1	24	1000	69853.7	69342.3	609.637	153102				0.973625	0.87917	110.744	MCF-10A bortezomib RPMI+10%FBS + additives experiment 1
MCF-10A	bortezomib	RPMI+10%FBS + additives	2	24	1000	69505.7			157204							MCF-10A bortezomib RPMI+10%FBS + additives experiment 1
MCF-10A	bortezomib	RPMI+10%FBS + additives	3	24	1000	68667.7			160771							MCF-10A bortezomib RPMI+10%FBS + additives experiment 1
MCF-10A	bortezomib	RPMI+10%FBS + additives	1	24	5000	62791.7	63538.7	853.346	162523				0.959709	1.34303	71.4583	MCF-10A bortezomib RPMI+10%FBS + additives experiment 1
MCF-10A	bortezomib	RPMI+10%FBS + additives	2	24	5000	63355.7			156485							MCF-10A bortezomib RPMI+10%FBS + additives experiment 1
MCF-10A	bortezomib	RPMI+10%FBS + additives	3	24	5000	64468.7			158863							MCF-10A bortezomib RPMI+10%FBS + additives experiment 1
MCF-10A	bortezomib	RPMI+10%FBS + additives	1	24	10000	56762.7	56289	866.719	145284				0.953807	1.53977	61.9449	MCF-10A bortezomib RPMI+10%FBS + additives experiment 1
MCF-10A	bortezomib	RPMI+10%FBS + additives	2	24	10000	56815.7			148447							MCF-10A bortezomib RPMI+10%FBS + additives experiment 1
MCF-10A	bortezomib	RPMI+10%FBS + additives	3	24	10000	55288.7			153067							MCF-10A bortezomib RPMI+10%FBS + additives experiment 1
MCF-10A	bortezomib	RPMI+10%FBS + additives	1	24	1	192227	195053	2500.17	196137	27875	27718.3	186.527	0.951832	1.28179	63.7055	MCF-10A bortezomib RPMI+10%FBS + additives experiment 2
MCF-10A	bortezomib	RPMI+10%FBS + additives	2	24	1	195955			195289	27512						MCF-10A bortezomib RPMI+10%FBS + additives experiment 2
MCF-10A	bortezomib	RPMI+10%FBS + additives	3	24	1	196977			191739	27768						MCF-10A bortezomib RPMI+10%FBS + additives experiment 2
MCF-10A	bortezomib	RPMI+10%FBS + additives	1	24	5	191004	186130	4399.94	192436				0.929083	2.36391	39.3028	MCF-10A bortezomib RPMI+10%FBS + additives experiment 2
MCF-10A	bortezomib	RPMI+10%FBS + additives	2	24	5	182451			192588							MCF-10A bortezomib RPMI+10%FBS + additives experiment 2
MCF-10A	bortezomib	RPMI+10%FBS + additives	3	24	5	184935			192290							MCF-10A bortezomib RPMI+10%FBS + additives experiment 2
MCF-10A	bortezomib	RPMI+10%FBS + additives	1	24	10	145326	143351	2096.1	186804				0.956134	1.46221	65.3894	MCF-10A bortezomib RPMI+10%FBS + additives experiment 2
MCF-10A	bortezomib	RPMI+10%FBS + additives	2	24	10	143577			196250							MCF-10A bortezomib RPMI+10%FBS + additives experiment 2
MCF-10A	bortezomib	RPMI+10%FBS + additives	3	24	10	141152			199004							MCF-10A bortezomib RPMI+10%FBS + additives experiment 2
MCF-10A	bortezomib	RPMI+10%FBS + additives	1	24	50	104616	105415	2622.99	189550				0.925352	2.48826	37.1888	MCF-10A bortezomib RPMI+10%FBS + additives experiment 2
MCF-10A	bortezomib	RPMI+10%FBS + additives	2	24	50	108345			197012							MCF-10A bortezomib RPMI+10%FBS + additives experiment 2
MCF-10A	bortezomib	RPMI+10%FBS + additives	3	24	50	103285			192983							MCF-10A bortezomib RPMI+10%FBS + additives experiment 2
MCF-10A	bortezomib	RPMI+10%FBS + additives	1	24	100	100642	102253	1665.38	194374				0.95114	1.62868	58.3996	MCF-10A bortezomib RPMI+10%FBS + additives experiment 2
MCF-10A	bortezomib	RPMI+10%FBS + additives	2	24	100	102151			202050							MCF-10A bortezomib RPMI+10%FBS + additives experiment 2
MCF-10A	bortezomib	RPMI+10%FBS + additives	3	24	100	103968			196262							MCF-10A bortezomib RPMI+10%FBS + additives experiment 2
MCF-10A	bortezomib	RPMI+10%FBS + additives	1	24	500	93331.7	97021.7	3833.24	196953				0.881473	3.95092	22.3106	MCF-10A bortezomib RPMI+10%FBS + additives experiment 2
MCF-10A	bortezomib	RPMI+10%FBS + additives	2	24	500	96749.7			210428							MCF-10A bortezomib RPMI+10%FBS + additives experiment 2
MCF-10A	bortezomib	RPMI+10%FBS + additives	3	24	500	100984			199243							MCF-10A bortezomib RPMI+10%FBS + additives experiment 2
MCF-10A	bortezomib	RPMI+10%FBS + additives	1	24	1000	91765.7	90972.3	945.798	196980				0.96881	1.03965	93.1858	MCF-10A bortezomib RPMI+10%FBS + additives experiment 2
MCF-10A	bortezomib	RPMI+10%FBS + additives	2	24	1000	89925.7			201687							MCF-10A bortezomib RPMI+10%FBS + additives experiment 2
MCF-10A	bortezomib	RPMI+10%FBS + additives	3	24	1000	91225.7			194621							MCF-10A bortezomib RPMI+10%FBS + additives experiment 2
MCF-10A	bortezomib	RPMI+10%FBS + additives	1	24	5000	82496.7	81883.3	678.393	196735				0.975145	0.828488	117.702	MCF-10A bortezomib RPMI+10%FBS + additives experiment 2
MCF-10A	bortezomib	RPMI+10%FBS + additives	2	24	5000	81154.7			196365							MCF-10A bortezomib RPMI+10%FBS + additives experiment 2
MCF-10A	bortezomib	RPMI+10%FBS + additives	3	24	5000	81998.7			197077							MCF-10A bortezomib RPMI+10%FBS + additives experiment 2
MCF-10A	bortezomib	RPMI+10%FBS + additives	1	24	10000	71042.7	69629.3	1240.7	180446				0.946544	1.78187	53.1209	MCF-10A bortezomib RPMI+10%FBS + additives experiment 2
MCF-10A	bortezomib	RPMI+10%FBS + additives	2	24	10000	69125.7			189392							MCF-10A bortezomib RPMI+10%FBS + additives experiment 2
MCF-10A	bortezomib	RPMI+10%FBS + additives	3	24	10000	68719.7			182301							MCF-10A bortezomib RPMI+10%FBS + additives experiment 2
MCF-10A	bortezomib	RPMI+10%FBS + additives	1	24	1	179925	179290	1584.39	173797	27321	27328	191.596	0.964939	0.883702	92.5493	MCF-10A bortezomib RPMI+10%FBS + additives experiment 3
MCF-10A	bortezomib	RPMI+10%FBS + additives	2	24	1	177487			177799	27140						MCF-10A bortezomib RPMI+10%FBS + additives experiment 3
MCF-10A	bortezomib	RPMI+10%FBS + additives	3	24	1	180459			180665	27523						MCF-10A bortezomib RPMI+10%FBS + additives experiment 3
MCF-10A	bortezomib	RPMI+10%FBS + additives	1	24	5	177978	174205	4063.41	177091				0.930024	2.33254	39.8716	MCF-10A bortezomib RPMI+10%FBS + additives experiment 3
MCF-10A	bortezomib	RPMI+10%FBS + additives	2	24	5	174734			175086							MCF-10A bortezomib RPMI+10%FBS + additives experiment 3
MCF-10A	bortezomib	RPMI+10%FBS + additives	3	24	5	169903			175684							MCF-10A bortezomib RPMI+10%FBS + additives experiment 3
MCF-10A	bortezomib	RPMI+10%FBS + additives	1	24	10	122268	122189	3632.65	177405				0.91081	2.97298	30.6362	MCF-10A bortezomib RPMI+10%FBS + additives experiment 3
MCF-10A	bortezomib	RPMI+10%FBS + additives	2	24	10	125781			179246							MCF-10A bortezomib RPMI+10%FBS + additives experiment 3
MCF-10A	bortezomib	RPMI+10%FBS + additives	3	24	10	118517			180905							MCF-10A bortezomib RPMI+10%FBS + additives experiment 3
MCF-10A	bortezomib	RPMI+10%FBS + additives	1	24	50	82067	81929	2107.39	176686				0.922833	2.57222	35.877	MCF-10A bortezomib RPMI+10%FBS + additives experiment 3
MCF-10A	bortezomib	RPMI+10%FBS + additives	2	24	50	83964			173758							MCF-10A bortezomib RPMI+10%FBS + additives experiment 3
MCF-10A	bortezomib	RPMI+10%FBS + additives	3	24	50	79756			166401							MCF-10A bortezomib RPMI+10%FBS + additives experiment 3
MCF-10A	bortezomib	RPMI+10%FBS + additives	1	24	100	77636	76312.3	1522.19	177455				0.940159	1.99469	47.1331	MCF-10A bortezomib RPMI+10%FBS + additives experiment 3
MCF-10A	bortezomib	RPMI+10%FBS + additives	2	24	100	74649			182590							MCF-10A bortezomib RPMI+10%FBS + additives experiment 3
MCF-10A	bortezomib	RPMI+10%FBS + additives	3	24	100	76652			178973							MCF-10A bortezomib RPMI+10%FBS + additives experiment 3
MCF-10A	bortezomib	RPMI+10%FBS + additives	1	24	500	73275	72437	875.102	184594				0.963757	1.20809	79.7755	MCF-10A bortezomib RPMI+10%FBS + additives experiment 3
MCF-10A	bortezomib	RPMI+10%FBS + additives	2	24	500	72507			183964							MCF-10A bortezomib RPMI+10%FBS + additives experiment 3
MCF-10A	bortezomib	RPMI+10%FBS + additives	3	24	500	71529			179095							MCF-10A bortezomib RPMI+10%FBS + additives experiment 3
MCF-10A	bortezomib	RPMI+10%FBS + additives	1	24	1000	63635	63914.3	256.079	178856				0.98798	0.400659	246.589	MCF-10A bortezomib RPMI+10%FBS + additives experiment 3
MCF-10A	bortezomib	RPMI+10%FBS + additives	2	24	1000	63970			172276							MCF-10A bortezomib RPMI+10%FBS + additives experiment 3
MCF-10A	bortezomib	RPMI+10%FBS + additives	3	24	1000	64138			177007							MCF-10A bortezomib RPMI+10%FBS + additives experiment 3
MCF-10A	bortezomib	RPMI+10%FBS + additives	1	24	5000	52476	54101.3	1748.92	172726				0.90302	3.23268	27.9341	MCF-10A bortezomib RPMI+10%FBS + additives experiment 3
MCF-10A	bortezomib	RPMI+10%FBS + additives	2	24	5000	53876			178819							MCF-10A bortezomib RPMI+10%FBS + additives experiment 3
MCF-10A	bortezomib	RPMI+10%FBS + additives	3	24	5000	55952			175315							MCF-10A bortezomib RPMI+10%FBS + additives experiment 3
MCF-10A	bortezomib	RPMI+10%FBS + additives	1	24	10000	40410	40519.7	944.288	171967				0.930087	2.33044	39.9103	MCF-10A bortezomib RPMI+10%FBS + additives experiment 3
MCF-10A	bortezomib	RPMI+10%FBS + additives	2	24	10000	39635			168800							MCF-10A bortezomib RPMI+10%FBS + additives experiment 3
MCF-10A	bortezomib	RPMI+10%FBS + additives	3	24	10000	41514			170341							MCF-10A bortezomib RPMI+10%FBS + additives experiment 3
MDA-MB-436	bortezomib	DMEM+10%FBS	1	24	1	137403	132979	3835.02	129457	25960	26088.3	176.8	0.887404	2.88392	24.734	MDA-MB-436 bortezomib DMEM+10%FBS experiment 1
MDA-MB-436	bortezomib	DMEM+10%FBS	2	24	1	130936			131603	26015						MDA-MB-436 bortezomib DMEM+10%FBS experiment 1
MDA-MB-436	bortezomib	DMEM+10%FBS	3	24	1	130598			125455	26290						MDA-MB-436 bortezomib DMEM+10%FBS experiment 1
MDA-MB-436	bortezomib	DMEM+10%FBS	1	24	5	129429	126739	6886.03	125636				0.837003	5.43323	15.4053	MDA-MB-436 bortezomib DMEM+10%FBS experiment 1
MDA-MB-436	bortezomib	DMEM+10%FBS	2	24	5	131874			123748							MDA-MB-436 bortezomib DMEM+10%FBS experiment 1
MDA-MB-436	bortezomib	DMEM+10%FBS	3	24	5	118914			121274							MDA-MB-436 bortezomib DMEM+10%FBS experiment 1
MDA-MB-436	bortezomib	DMEM+10%FBS	1	24	10	125486	117670	6797.67	128814				0.826693	5.77691	14.3103	MDA-MB-436 bortezomib DMEM+10%FBS experiment 1
MDA-MB-436	bortezomib	DMEM+10%FBS	2	24	10	114380			133979							MDA-MB-436 bortezomib DMEM+10%FBS experiment 1
MDA-MB-436	bortezomib	DMEM+10%FBS	3	24	10	113142			130565							MDA-MB-436 bortezomib DMEM+10%FBS experiment 1
MDA-MB-436	bortezomib	DMEM+10%FBS	1	24	50	95784.3	90607	5475.01	121268				0.818722	6.04259	13.5492	MDA-MB-436 bortezomib DMEM+10%FBS experiment 1
MDA-MB-436	bortezomib	DMEM+10%FBS	2	24	50	91160.3			126699							MDA-MB-436 bortezomib DMEM+10%FBS experiment 1
MDA-MB-436	bortezomib	DMEM+10%FBS	3	24	50	84876.3			128154							MDA-MB-436 bortezomib DMEM+10%FBS experiment 1
MDA-MB-436	bortezomib	DMEM+10%FBS	1	24	100	95619.3	90977.3	4653.04	127576				0.846565	5.1145	16.5522	MDA-MB-436 bortezomib DMEM+10%FBS experiment 1
MDA-MB-436	bortezomib	DMEM+10%FBS	2	24	100	90999.3			125228							MDA-MB-436 bortezomib DMEM+10%FBS experiment 1
MDA-MB-436	bortezomib	DMEM+10%FBS	3	24	100	86313.3			127037							MDA-MB-436 bortezomib DMEM+10%FBS experiment 1
MDA-MB-436	bortezomib	DMEM+10%FBS	1	24	500	85301.3	83457	1699.46	128988				0.93891	2.03633	46.108	MDA-MB-436 bortezomib DMEM+10%FBS experiment 1
MDA-MB-436	bortezomib	DMEM+10%FBS	2	24	500	81954.3			124390							MDA-MB-436 bortezomib DMEM+10%FBS experiment 1
MDA-MB-436	bortezomib	DMEM+10%FBS	3	24	500	83115.3			124973							MDA-MB-436 bortezomib DMEM+10%FBS experiment 1
MDA-MB-436	bortezomib	DMEM+10%FBS	1	24	1000	79701.3	77966	1516.49	117435				0.941648	1.94507	48.4121	MDA-MB-436 bortezomib DMEM+10%FBS experiment 1
MDA-MB-436	bortezomib	DMEM+10%FBS	2	24	1000	77301.3			114652							MDA-MB-436 bortezomib DMEM+10%FBS experiment 1
MDA-MB-436	bortezomib	DMEM+10%FBS	3	24	1000	76895.3			117789							MDA-MB-436 bortezomib DMEM+10%FBS experiment 1
MDA-MB-436	bortezomib	DMEM+10%FBS	1	24	5000	67893.3	67582.7	1374.59	118608				0.938982	2.03393	46.1658	MDA-MB-436 bortezomib DMEM+10%FBS experiment 1
MDA-MB-436	bortezomib	DMEM+10%FBS	2	24	5000	68775.3			112012							MDA-MB-436 bortezomib DMEM+10%FBS experiment 1
MDA-MB-436	bortezomib	DMEM+10%FBS	3	24	5000	66079.3			114616							MDA-MB-436 bortezomib DMEM+10%FBS experiment 1
MDA-MB-436	bortezomib	DMEM+10%FBS	1	24	10000	64409.3	61585.3	2594.79	107545				0.8736	4.21332	20.7343	MDA-MB-436 bortezomib DMEM+10%FBS experiment 1
MDA-MB-436	bortezomib	DMEM+10%FBS	2	24	10000	59306.3			104483							MDA-MB-436 bortezomib DMEM+10%FBS experiment 1
MDA-MB-436	bortezomib	DMEM+10%FBS	3	24	10000	61040.3			103478							MDA-MB-436 bortezomib DMEM+10%FBS experiment 1
MDA-MB-436	bortezomib	DMEM+10%FBS	1	24	1	124723	122960	2031.22	124902	26835	26978.3	282.709	0.927676	1.65193	43.8357	MDA-MB-436 bortezomib DMEM+10%FBS experiment 2
MDA-MB-436	bortezomib	DMEM+10%FBS	2	24	1	123419			125977	26796						MDA-MB-436 bortezomib DMEM+10%FBS experiment 2
MDA-MB-436	bortezomib	DMEM+10%FBS	3	24	1	120739			128780	27304						MDA-MB-436 bortezomib DMEM+10%FBS experiment 2
MDA-MB-436	bortezomib	DMEM+10%FBS	1	24	5	121633	120493	2551.15	123376				0.936482	2.11726	44.2308	MDA-MB-436 bortezomib DMEM+10%FBS experiment 2
MDA-MB-436	bortezomib	DMEM+10%FBS	2	24	5	122276			126807							MDA-MB-436 bortezomib DMEM+10%FBS experiment 2
MDA-MB-436	bortezomib	DMEM+10%FBS	3	24	5	117571			124202							MDA-MB-436 bortezomib DMEM+10%FBS experiment 2
MDA-MB-436	bortezomib	DMEM+10%FBS	1	24	10	113968	112071	1643.1	127375				0.956016	1.46613	65.207	MDA-MB-436 bortezomib DMEM+10%FBS experiment 2
MDA-MB-436	bortezomib	DMEM+10%FBS	2	24	10	111094			135750							MDA-MB-436 bortezomib DMEM+10%FBS experiment 2
MDA-MB-436	bortezomib	DMEM+10%FBS	3	24	10	111151			128473							MDA-MB-436 bortezomib DMEM+10%FBS experiment 2
MDA-MB-436	bortezomib	DMEM+10%FBS	1	24	50	86594.7	85153.3	3045.55	127946				0.892704	3.57655	24.9599	MDA-MB-436 bortezomib DMEM+10%FBS experiment 2
MDA-MB-436	bortezomib	DMEM+10%FBS	2	24	50	87210.7			126423							MDA-MB-436 bortezomib DMEM+10%FBS experiment 2
MDA-MB-436	bortezomib	DMEM+10%FBS	3	24	50	81654.7			120452							MDA-MB-436 bortezomib DMEM+10%FBS experiment 2
MDA-MB-436	bortezomib	DMEM+10%FBS	1	24	100	84773.7	82746.7	1759.99	123047				0.936191	2.12696	44.0155	MDA-MB-436 bortezomib DMEM+10%FBS experiment 2
MDA-MB-436	bortezomib	DMEM+10%FBS	2	24	100	81606.7			128989							MDA-MB-436 bortezomib DMEM+10%FBS experiment 2
MDA-MB-436	bortezomib	DMEM+10%FBS	3	24	100	81859.7			121434							MDA-MB-436 bortezomib DMEM+10%FBS experiment 2
MDA-MB-436	bortezomib	DMEM+10%FBS	1	24	500	82181.7	82750.3	1266.66	127673				0.954079	1.5307	62.3296	MDA-MB-436 bortezomib DMEM+10%FBS experiment 2
MDA-MB-436	bortezomib	DMEM+10%FBS	2	24	500	84201.7			135039							MDA-MB-436 bortezomib DMEM+10%FBS experiment 2
MDA-MB-436	bortezomib	DMEM+10%FBS	3	24	500	81867.7			122244							MDA-MB-436 bortezomib DMEM+10%FBS experiment 2
MDA-MB-436	bortezomib	DMEM+10%FBS	1	24	1000	80585.7	75520.7	4404.12	125222				0.82505	5.83168	14.1477	MDA-MB-436 bortezomib DMEM+10%FBS experiment 2
MDA-MB-436	bortezomib	DMEM+10%FBS	2	24	1000	72593.7			124041							MDA-MB-436 bortezomib DMEM+10%FBS experiment 2
MDA-MB-436	bortezomib	DMEM+10%FBS	3	24	1000	73382.7			119874							MDA-MB-436 bortezomib DMEM+10%FBS experiment 2
MDA-MB-436	bortezomib	DMEM+10%FBS	1	24	5000	71476.7	70002	1325.79	121469				0.943182	1.89393	49.8002	MDA-MB-436 bortezomib DMEM+10%FBS experiment 2
MDA-MB-436	bortezomib	DMEM+10%FBS	2	24	5000	68908.7			121183							MDA-MB-436 bortezomib DMEM+10%FBS experiment 2
MDA-MB-436	bortezomib	DMEM+10%FBS	3	24	5000	69620.7			120891							MDA-MB-436 bortezomib DMEM+10%FBS experiment 2
MDA-MB-436	bortezomib	DMEM+10%FBS	1	24	10000	61173.7	60933.7	1672.96	107168				0.917634	2.74555	33.4226	MDA-MB-436 bortezomib DMEM+10%FBS experiment 2
MDA-MB-436	bortezomib	DMEM+10%FBS	2	24	10000	62473.7			108175							MDA-MB-436 bortezomib DMEM+10%FBS experiment 2
MDA-MB-436	bortezomib	DMEM+10%FBS	3	24	10000	59153.7			103731							MDA-MB-436 bortezomib DMEM+10%FBS experiment 2
MDA-MB-436	bortezomib	DMEM+10%FBS	1	24	1	118793	115146	3622.27	115903	25991	26049.7	59.0028	0.876046	3.14582	21.5478	MDA-MB-436 bortezomib DMEM+10%FBS experiment 3
MDA-MB-436	bortezomib	DMEM+10%FBS	2	24	1	115094			110686	26049						MDA-MB-436 bortezomib DMEM+10%FBS experiment 3
MDA-MB-436	bortezomib	DMEM+10%FBS	3	24	1	111549			107656	26109						MDA-MB-436 bortezomib DMEM+10%FBS experiment 3
MDA-MB-436	bortezomib	DMEM+10%FBS	1	24	5	112078	113142	1262.05	115429				0.966536	1.11546	86.6489	MDA-MB-436 bortezomib DMEM+10%FBS experiment 3
MDA-MB-436	bortezomib	DMEM+10%FBS	2	24	5	112810			108901							MDA-MB-436 bortezomib DMEM+10%FBS experiment 3
MDA-MB-436	bortezomib	DMEM+10%FBS	3	24	5	114536			105274							MDA-MB-436 bortezomib DMEM+10%FBS experiment 3
MDA-MB-436	bortezomib	DMEM+10%FBS	1	24	10	105071	105781	862.612	113668				0.975536	0.815467	119.629	MDA-MB-436 bortezomib DMEM+10%FBS experiment 3
MDA-MB-436	bortezomib	DMEM+10%FBS	2	24	10	105531			116258							MDA-MB-436 bortezomib DMEM+10%FBS experiment 3
MDA-MB-436	bortezomib	DMEM+10%FBS	3	24	10	106741			107531							MDA-MB-436 bortezomib DMEM+10%FBS experiment 3
MDA-MB-436	bortezomib	DMEM+10%FBS	1	24	50	79562.3	78814.3	2678.51	115273				0.898045	3.39851	26.4247	MDA-MB-436 bortezomib DMEM+10%FBS experiment 3
MDA-MB-436	bortezomib	DMEM+10%FBS	2	24	50	81039.3			109706							MDA-MB-436 bortezomib DMEM+10%FBS experiment 3
MDA-MB-436	bortezomib	DMEM+10%FBS	3	24	50	75841.3			105974							MDA-MB-436 bortezomib DMEM+10%FBS experiment 3
MDA-MB-436	bortezomib	DMEM+10%FBS	1	24	100	77211.3	74888	2030.64	113488				0.918653	2.71156	33.8791	MDA-MB-436 bortezomib DMEM+10%FBS experiment 3
MDA-MB-436	bortezomib	DMEM+10%FBS	2	24	100	73452.3			112755							MDA-MB-436 bortezomib DMEM+10%FBS experiment 3
MDA-MB-436	bortezomib	DMEM+10%FBS	3	24	100	74000.3			112419							MDA-MB-436 bortezomib DMEM+10%FBS experiment 3
MDA-MB-436	bortezomib	DMEM+10%FBS	1	24	500	76880.3	72847	3746.94	111750				0.845693	5.14358	16.4417	MDA-MB-436 bortezomib DMEM+10%FBS experiment 3
MDA-MB-436	bortezomib	DMEM+10%FBS	2	24	500	72186.3			114002							MDA-MB-436 bortezomib DMEM+10%FBS experiment 3
MDA-MB-436	bortezomib	DMEM+10%FBS	3	24	500	69474.3			110284							MDA-MB-436 bortezomib DMEM+10%FBS experiment 3
MDA-MB-436	bortezomib	DMEM+10%FBS	1	24	1000	67035.3	67260.3	831.65	108932				0.962906	1.23646	77.8758	MDA-MB-436 bortezomib DMEM+10%FBS experiment 3
MDA-MB-436	bortezomib	DMEM+10%FBS	2	24	1000	66564.3			108732							MDA-MB-436 bortezomib DMEM+10%FBS experiment 3
MDA-MB-436	bortezomib	DMEM+10%FBS	3	24	1000	68181.3			107891							MDA-MB-436 bortezomib DMEM+10%FBS experiment 3
MDA-MB-436	bortezomib	DMEM+10%FBS	1	24	5000	59550.3	59066	426.364	106662				0.978345	0.721844	135.534	MDA-MB-436 bortezomib DMEM+10%FBS experiment 3
MDA-MB-436	bortezomib	DMEM+10%FBS	2	24	5000	58900.3			103796							MDA-MB-436 bortezomib DMEM+10%FBS experiment 3
MDA-MB-436	bortezomib	DMEM+10%FBS	3	24	5000	58747.3			103405							MDA-MB-436 bortezomib DMEM+10%FBS experiment 3
MDA-MB-436	bortezomib	DMEM+10%FBS	1	24	10000	54145.3	52667	1406.15	96290.3				0.919904	2.66988	34.4549	MDA-MB-436 bortezomib DMEM+10%FBS experiment 3
MDA-MB-436	bortezomib	DMEM+10%FBS	2	24	10000	51346.3			94123.3							MDA-MB-436 bortezomib DMEM+10%FBS experiment 3
MDA-MB-436	bortezomib	DMEM+10%FBS	3	24	10000	52509.3			93859.3							MDA-MB-436 bortezomib DMEM+10%FBS experiment 3
MCF-10A	Cisplatin	RPMI+10%FBS + additives	1	24	2	232988	234304	3279.41	239442	29482	29273.7	193.707	0.949182	1.39964	59.3434	MCF-10A cisplatin RPMI+10%FBS + additives experiment 1
MCF-10A	Cisplatin	RPMI+10%FBS + additives	2	24	2	231887			240944	29240						MCF-10A cisplatin RPMI+10%FBS + additives experiment 1
MCF-10A	Cisplatin	RPMI+10%FBS + additives	3	24	2	238037			236854	29099						MCF-10A cisplatin RPMI+10%FBS + additives experiment 1
MCF-10A	Cisplatin	RPMI+10%FBS + additives	1	24	4	222210	226538	4530.05	238038				0.940009	1.99969	47.0077	MCF-10A cisplatin RPMI+10%FBS + additives experiment 1
MCF-10A	Cisplatin	RPMI+10%FBS + additives	2	24	4	231246			239696							MCF-10A cisplatin RPMI+10%FBS + additives experiment 1
MCF-10A	Cisplatin	RPMI+10%FBS + additives	3	24	4	226156			237632							MCF-10A cisplatin RPMI+10%FBS + additives experiment 1
MCF-10A	Cisplatin	RPMI+10%FBS + additives	1	24	8	223233	226431	2804.66	241158				0.962841	1.23864	77.7337	MCF-10A cisplatin RPMI+10%FBS + additives experiment 1
MCF-10A	Cisplatin	RPMI+10%FBS + additives	2	24	8	228475			243664							MCF-10A cisplatin RPMI+10%FBS + additives experiment 1
MCF-10A	Cisplatin	RPMI+10%FBS + additives	3	24	8	227583			239577							MCF-10A cisplatin RPMI+10%FBS + additives experiment 1
MCF-10A	Cisplatin	RPMI+10%FBS + additives	1	24	32	158350	163144	4203.65	243068				0.9227	2.57665	35.8101	MCF-10A cisplatin RPMI+10%FBS + additives experiment 1
MCF-10A	Cisplatin	RPMI+10%FBS + additives	2	24	32	164880			243227							MCF-10A cisplatin RPMI+10%FBS + additives experiment 1
MCF-10A	Cisplatin	RPMI+10%FBS + additives	3	24	32	166201			247376							MCF-10A cisplatin RPMI+10%FBS + additives experiment 1
MCF-10A	Cisplatin	RPMI+10%FBS + additives	1	24	64	68359.3	71793.3	3246.46	241126				0.864342	4.52195	19.1144	MCF-10A cisplatin RPMI+10%FBS + additives experiment 1
MCF-10A	Cisplatin	RPMI+10%FBS + additives	2	24	64	72208.3			241688							MCF-10A cisplatin RPMI+10%FBS + additives experiment 1
MCF-10A	Cisplatin	RPMI+10%FBS + additives	3	24	64	74812.3			239704							MCF-10A cisplatin RPMI+10%FBS + additives experiment 1
MCF-10A	Cisplatin	RPMI+10%FBS + additives	1	24	128	38773.3	40628.3	1684.13	248819				0.875644	4.14521	21.1242	MCF-10A cisplatin RPMI+10%FBS + additives experiment 1
MCF-10A	Cisplatin	RPMI+10%FBS + additives	2	24	128	41050.3			238332							MCF-10A cisplatin RPMI+10%FBS + additives experiment 1
MCF-10A	Cisplatin	RPMI+10%FBS + additives	3	24	128	42061.3			241780							MCF-10A cisplatin RPMI+10%FBS + additives experiment 1
MCF-10A	Cisplatin	RPMI+10%FBS + additives	1	24	256	38358.3	38614.3	1338.49	239480				0.896011	3.4663	25.8492	MCF-10A cisplatin RPMI+10%FBS + additives experiment 1
MCF-10A	Cisplatin	RPMI+10%FBS + additives	2	24	256	37422.3			236160							MCF-10A cisplatin RPMI+10%FBS + additives experiment 1
MCF-10A	Cisplatin	RPMI+10%FBS + additives	3	24	256	40062.3			235210							MCF-10A cisplatin RPMI+10%FBS + additives experiment 1
MCF-10A	Cisplatin	RPMI+10%FBS + additives	1	24	512	25827.3	27343.3	1323.35	237234				0.854808	4.83974	17.6623	MCF-10A cisplatin RPMI+10%FBS + additives experiment 1
MCF-10A	Cisplatin	RPMI+10%FBS + additives	2	24	512	27935.3			243192							MCF-10A cisplatin RPMI+10%FBS + additives experiment 1
MCF-10A	Cisplatin	RPMI+10%FBS + additives	3	24	512	28267.3			237789							MCF-10A cisplatin RPMI+10%FBS + additives experiment 1
MCF-10A	Cisplatin	RPMI+10%FBS + additives	1	24	1024	29671.3	30024	322.64	223670				0.967762	1.07461	90.0574	MCF-10A cisplatin RPMI+10%FBS + additives experiment 1
MCF-10A	Cisplatin	RPMI+10%FBS + additives	2	24	1024	30304.3			217843							MCF-10A cisplatin RPMI+10%FBS + additives experiment 1
MCF-10A	Cisplatin	RPMI+10%FBS + additives	3	24	1024	30096.3			220506							MCF-10A cisplatin RPMI+10%FBS + additives experiment 1
MCF-10A	Cisplatin	RPMI+10%FBS + additives	1	24	2	173087	171437	3368.14	170336	28368	28282.7	205.731	0.925105	1.96465	39.3193	MCF-10A cisplatin RPMI+10%FBS + additives experiment 2
MCF-10A	Cisplatin	RPMI+10%FBS + additives	2	24	2	167562			172547	28048						MCF-10A cisplatin RPMI+10%FBS + additives experiment 2
MCF-10A	Cisplatin	RPMI+10%FBS + additives	3	24	2	173662			171423	28432						MCF-10A cisplatin RPMI+10%FBS + additives experiment 2
MCF-10A	Cisplatin	RPMI+10%FBS + additives	1	24	4	159907	163117	3505.33	169529				0.935531	2.14897	43.5339	MCF-10A cisplatin RPMI+10%FBS + additives experiment 2
MCF-10A	Cisplatin	RPMI+10%FBS + additives	2	24	4	166857			171861							MCF-10A cisplatin RPMI+10%FBS + additives experiment 2
MCF-10A	Cisplatin	RPMI+10%FBS + additives	3	24	4	162585			173884							MCF-10A cisplatin RPMI+10%FBS + additives experiment 2
MCF-10A	Cisplatin	RPMI+10%FBS + additives	1	24	8	160565	158296	3706.02	171775				0.929764	2.34119	39.7132	MCF-10A cisplatin RPMI+10%FBS + additives experiment 2
MCF-10A	Cisplatin	RPMI+10%FBS + additives	2	24	8	160303			171966							MCF-10A cisplatin RPMI+10%FBS + additives experiment 2
MCF-10A	Cisplatin	RPMI+10%FBS + additives	3	24	8	154019			170443							MCF-10A cisplatin RPMI+10%FBS + additives experiment 2
MCF-10A	Cisplatin	RPMI+10%FBS + additives	1	24	32	105943	105473	431.966	168933				0.987713	0.409552	241.169	MCF-10A cisplatin RPMI+10%FBS + additives experiment 2
MCF-10A	Cisplatin	RPMI+10%FBS + additives	2	24	32	105380			170754							MCF-10A cisplatin RPMI+10%FBS + additives experiment 2
MCF-10A	Cisplatin	RPMI+10%FBS + additives	3	24	32	105094			174578							MCF-10A cisplatin RPMI+10%FBS + additives experiment 2
MCF-10A	Cisplatin	RPMI+10%FBS + additives	1	24	64	43743.3	43095.3	2077.24	176099				0.855397	4.82011	17.7464	MCF-10A cisplatin RPMI+10%FBS + additives experiment 2
MCF-10A	Cisplatin	RPMI+10%FBS + additives	2	24	64	40771.3			176007							MCF-10A cisplatin RPMI+10%FBS + additives experiment 2
MCF-10A	Cisplatin	RPMI+10%FBS + additives	3	24	64	44771.3			171240							MCF-10A cisplatin RPMI+10%FBS + additives experiment 2
MCF-10A	Cisplatin	RPMI+10%FBS + additives	1	24	128	30011.3	31345.7	1753.97	177607				0.832133	5.59558	14.8713	MCF-10A cisplatin RPMI+10%FBS + additives experiment 2
MCF-10A	Cisplatin	RPMI+10%FBS + additives	2	24	128	30693.3			176199							MCF-10A cisplatin RPMI+10%FBS + additives experiment 2
MCF-10A	Cisplatin	RPMI+10%FBS + additives	3	24	128	33332.3			173448							MCF-10A cisplatin RPMI+10%FBS + additives experiment 2
MCF-10A	Cisplatin	RPMI+10%FBS + additives	1	24	256	20596.3	21484.3	818.076	170811				0.885767	3.80778	23.262	MCF-10A cisplatin RPMI+10%FBS + additives experiment 2
MCF-10A	Cisplatin	RPMI+10%FBS + additives	2	24	256	22207.3			173212							MCF-10A cisplatin RPMI+10%FBS + additives experiment 2
MCF-10A	Cisplatin	RPMI+10%FBS + additives	3	24	256	21649.3			171215							MCF-10A cisplatin RPMI+10%FBS + additives experiment 2
MCF-10A	Cisplatin	RPMI+10%FBS + additives	1	24	512	15663.3	16071.7	512.174	171831				0.904396	3.18681	28.3793	MCF-10A cisplatin RPMI+10%FBS + additives experiment 2
MCF-10A	Cisplatin	RPMI+10%FBS + additives	2	24	512	15905.3			175297							MCF-10A cisplatin RPMI+10%FBS + additives experiment 2
MCF-10A	Cisplatin	RPMI+10%FBS + additives	3	24	512	16646.3			171546							MCF-10A cisplatin RPMI+10%FBS + additives experiment 2
MCF-10A	Cisplatin	RPMI+10%FBS + additives	1	24	1024	15865.3	15991	990.497	157911				0.814177	6.19409	13.1444	MCF-10A cisplatin RPMI+10%FBS + additives experiment 2
MCF-10A	Cisplatin	RPMI+10%FBS + additives	2	24	1024	15069.3			163598							MCF-10A cisplatin RPMI+10%FBS + additives experiment 2
MCF-10A	Cisplatin	RPMI+10%FBS + additives	3	24	1024	17038.3			157374							MCF-10A cisplatin RPMI+10%FBS + additives experiment 2
MCF-10A	Cisplatin	RPMI+10%FBS + additives	1	24	2	281455	279892	1864.41	281037	27594	27677.7	290.676	0.974366	0.666119	131.81	MCF-10A cisplatin RPMI+10%FBS + additives experiment 3
MCF-10A	Cisplatin	RPMI+10%FBS + additives	2	24	2	280391			287758	28001						MCF-10A cisplatin RPMI+10%FBS + additives experiment 3
MCF-10A	Cisplatin	RPMI+10%FBS + additives	3	24	2	277828			287443	27438						MCF-10A cisplatin RPMI+10%FBS + additives experiment 3
MCF-10A	Cisplatin	RPMI+10%FBS + additives	1	24	4	273752	271744	2392.12	287718				0.973591	0.880284	110.6	MCF-10A cisplatin RPMI+10%FBS + additives experiment 3
MCF-10A	Cisplatin	RPMI+10%FBS + additives	2	24	4	272381			285679							MCF-10A cisplatin RPMI+10%FBS + additives experiment 3
MCF-10A	Cisplatin	RPMI+10%FBS + additives	3	24	4	269097			285381							MCF-10A cisplatin RPMI+10%FBS + additives experiment 3
MCF-10A	Cisplatin	RPMI+10%FBS + additives	1	24	8	256269	256561	265.108	285665				0.9969	0.103331	964.76	MCF-10A cisplatin RPMI+10%FBS + additives experiment 3
MCF-10A	Cisplatin	RPMI+10%FBS + additives	2	24	8	256626			282293							MCF-10A cisplatin RPMI+10%FBS + additives experiment 3
MCF-10A	Cisplatin	RPMI+10%FBS + additives	3	24	8	256787			282292							MCF-10A cisplatin RPMI+10%FBS + additives experiment 3
MCF-10A	Cisplatin	RPMI+10%FBS + additives	1	24	32	195398	196136	6615.89	286307				0.898806	3.37312	26.6462	MCF-10A cisplatin RPMI+10%FBS + additives experiment 3
MCF-10A	Cisplatin	RPMI+10%FBS + additives	2	24	32	203089			287349							MCF-10A cisplatin RPMI+10%FBS + additives experiment 3
MCF-10A	Cisplatin	RPMI+10%FBS + additives	3	24	32	189919			288773							MCF-10A cisplatin RPMI+10%FBS + additives experiment 3
MCF-10A	Cisplatin	RPMI+10%FBS + additives	1	24	64	65555.3	63706.7	1959.03	286351				0.907747	3.07509	29.5194	MCF-10A cisplatin RPMI+10%FBS + additives experiment 3
MCF-10A	Cisplatin	RPMI+10%FBS + additives	2	24	64	61653.3			291509							MCF-10A cisplatin RPMI+10%FBS + additives experiment 3
MCF-10A	Cisplatin	RPMI+10%FBS + additives	3	24	64	63911.3			289065							MCF-10A cisplatin RPMI+10%FBS + additives experiment 3
MCF-10A	Cisplatin	RPMI+10%FBS + additives	1	24	128	29574.3	30293.7	800.681	281197				0.920708	2.64306	34.8349	MCF-10A cisplatin RPMI+10%FBS + additives experiment 3
MCF-10A	Cisplatin	RPMI+10%FBS + additives	2	24	128	30150.3			290098							MCF-10A cisplatin RPMI+10%FBS + additives experiment 3
MCF-10A	Cisplatin	RPMI+10%FBS + additives	3	24	128	31156.3			284892							MCF-10A cisplatin RPMI+10%FBS + additives experiment 3
MCF-10A	Cisplatin	RPMI+10%FBS + additives	1	24	256	24063.3	26429.7	2053.14	284981				0.76695	7.76833	9.87278	MCF-10A cisplatin RPMI+10%FBS + additives experiment 3
MCF-10A	Cisplatin	RPMI+10%FBS + additives	2	24	256	27487.3			291183							MCF-10A cisplatin RPMI+10%FBS + additives experiment 3
MCF-10A	Cisplatin	RPMI+10%FBS + additives	3	24	256	27738.3			288430							MCF-10A cisplatin RPMI+10%FBS + additives experiment 3
MCF-10A	Cisplatin	RPMI+10%FBS + additives	1	24	512	19469.3	19974.3	860.005	285075				0.870833	4.30555	20.2258	MCF-10A cisplatin RPMI+10%FBS + additives experiment 3
MCF-10A	Cisplatin	RPMI+10%FBS + additives	2	24	512	19486.3			286110							MCF-10A cisplatin RPMI+10%FBS + additives experiment 3
MCF-10A	Cisplatin	RPMI+10%FBS + additives	3	24	512	20967.3			285370							MCF-10A cisplatin RPMI+10%FBS + additives experiment 3
MCF-10A	Cisplatin	RPMI+10%FBS + additives	1	24	1024	19048.3	18347	612.234	266873				0.899891	3.33697	26.9673	MCF-10A cisplatin RPMI+10%FBS + additives experiment 3
MCF-10A	Cisplatin	RPMI+10%FBS + additives	2	24	1024	17919.3			268791							MCF-10A cisplatin RPMI+10%FBS + additives experiment 3
MCF-10A	Cisplatin	RPMI+10%FBS + additives	3	24	1024	18073.3			264499							MCF-10A cisplatin RPMI+10%FBS + additives experiment 3
MDA-MB-436	Cisplatin	DMEM+10%FBS	1	24	2	109755	116810	6519.25	126710	25323	25269.7	49.5715	0.784723	5.58109	11.0187	MDA-MB-436 cisplatin DMEM+10%FBS experiment 1
MDA-MB-436	Cisplatin	DMEM+10%FBS	2	24	2	118061			125815	25225						MDA-MB-436 cisplatin DMEM+10%FBS experiment 1
MDA-MB-436	Cisplatin	DMEM+10%FBS	3	24	2	122612			123792	25261						MDA-MB-436 cisplatin DMEM+10%FBS experiment 1
MDA-MB-436	Cisplatin	DMEM+10%FBS	1	24	4	107738	116572	7667.48	130357				0.802676	6.57748	12.2034	MDA-MB-436 cisplatin DMEM+10%FBS experiment 1
MDA-MB-436	Cisplatin	DMEM+10%FBS	2	24	4	120469			130064							MDA-MB-436 cisplatin DMEM+10%FBS experiment 1
MDA-MB-436	Cisplatin	DMEM+10%FBS	3	24	4	121507			123403							MDA-MB-436 cisplatin DMEM+10%FBS experiment 1
MDA-MB-436	Cisplatin	DMEM+10%FBS	1	24	8	106675	106743	2466.2	119727				0.930688	2.31041	40.2824	MDA-MB-436 cisplatin DMEM+10%FBS experiment 1
MDA-MB-436	Cisplatin	DMEM+10%FBS	2	24	8	109242			120966							MDA-MB-436 cisplatin DMEM+10%FBS experiment 1
MDA-MB-436	Cisplatin	DMEM+10%FBS	3	24	8	104311			117279							MDA-MB-436 cisplatin DMEM+10%FBS experiment 1
MDA-MB-436	Cisplatin	DMEM+10%FBS	1	24	32	87301.3	89867.7	2662.74	117731				0.911111	2.96295	30.7501	MDA-MB-436 cisplatin DMEM+10%FBS experiment 1
MDA-MB-436	Cisplatin	DMEM+10%FBS	2	24	32	89684.3			124937							MDA-MB-436 cisplatin DMEM+10%FBS experiment 1
MDA-MB-436	Cisplatin	DMEM+10%FBS	3	24	32	92617.3			117528							MDA-MB-436 cisplatin DMEM+10%FBS experiment 1
MDA-MB-436	Cisplatin	DMEM+10%FBS	1	24	64	73605.3	72966.3	1363.82	118954				0.943927	1.86911	50.5015	MDA-MB-436 cisplatin DMEM+10%FBS experiment 1
MDA-MB-436	Cisplatin	DMEM+10%FBS	2	24	64	73893.3			123543							MDA-MB-436 cisplatin DMEM+10%FBS experiment 1
MDA-MB-436	Cisplatin	DMEM+10%FBS	3	24	64	71400.3			119639							MDA-MB-436 cisplatin DMEM+10%FBS experiment 1
MDA-MB-436	Cisplatin	DMEM+10%FBS	1	24	256	50292.3	50390	311.214	116598				0.981472	0.617611	158.914	MDA-MB-436 cisplatin DMEM+10%FBS experiment 1
MDA-MB-436	Cisplatin	DMEM+10%FBS	2	24	256	50139.3			115971							MDA-MB-436 cisplatin DMEM+10%FBS experiment 1
MDA-MB-436	Cisplatin	DMEM+10%FBS	3	24	256	50738.3			114555							MDA-MB-436 cisplatin DMEM+10%FBS experiment 1
MDA-MB-436	Cisplatin	DMEM+10%FBS	1	24	512	46359.3	46434.3	360.401	114623				0.976715	0.776152	125.841	MDA-MB-436 cisplatin DMEM+10%FBS experiment 1
MDA-MB-436	Cisplatin	DMEM+10%FBS	2	24	512	46117.3			113124							MDA-MB-436 cisplatin DMEM+10%FBS experiment 1
MDA-MB-436	Cisplatin	DMEM+10%FBS	3	24	512	46826.3			112720							MDA-MB-436 cisplatin DMEM+10%FBS experiment 1
MDA-MB-436	Cisplatin	DMEM+10%FBS	1	24	1024	43887.3	43600	258.227	103552				0.982232	0.592264	165.844	MDA-MB-436 cisplatin DMEM+10%FBS experiment 1
MDA-MB-436	Cisplatin	DMEM+10%FBS	2	24	1024	43387.3			101435							MDA-MB-436 cisplatin DMEM+10%FBS experiment 1
MDA-MB-436	Cisplatin	DMEM+10%FBS	3	24	1024	43525.3			101168							MDA-MB-436 cisplatin DMEM+10%FBS experiment 1
MDA-MB-436	Cisplatin	DMEM+10%FBS	1	24	2	133299	134952	5772.81	144250	28438	28118	295.65	0.829592	4.27768	15.3528	MDA-MB-436 cisplatin DMEM+10%FBS experiment 2
MDA-MB-436	Cisplatin	DMEM+10%FBS	2	24	2	141371			145342	28061						MDA-MB-436 cisplatin DMEM+10%FBS experiment 2
MDA-MB-436	Cisplatin	DMEM+10%FBS	3	24	2	130186			140625	27855						MDA-MB-436 cisplatin DMEM+10%FBS experiment 2
MDA-MB-436	Cisplatin	DMEM+10%FBS	1	24	4	128160	128736	584.671	140917				0.986375	0.454162	217.186	MDA-MB-436 cisplatin DMEM+10%FBS experiment 2
MDA-MB-436	Cisplatin	DMEM+10%FBS	2	24	4	128720			146951							MDA-MB-436 cisplatin DMEM+10%FBS experiment 2
MDA-MB-436	Cisplatin	DMEM+10%FBS	3	24	4	129329			140615							MDA-MB-436 cisplatin DMEM+10%FBS experiment 2
MDA-MB-436	Cisplatin	DMEM+10%FBS	1	24	8	124766	127447	5073.59	148090				0.880572	3.98093	22.1198	MDA-MB-436 cisplatin DMEM+10%FBS experiment 2
MDA-MB-436	Cisplatin	DMEM+10%FBS	2	24	8	124277			150062							MDA-MB-436 cisplatin DMEM+10%FBS experiment 2
MDA-MB-436	Cisplatin	DMEM+10%FBS	3	24	8	133299			136842							MDA-MB-436 cisplatin DMEM+10%FBS experiment 2
MDA-MB-436	Cisplatin	DMEM+10%FBS	1	24	32	90237	92365	1854.94	149744				0.939752	2.00827	46.794	MDA-MB-436 cisplatin DMEM+10%FBS experiment 2
MDA-MB-436	Cisplatin	DMEM+10%FBS	2	24	32	93640			140571							MDA-MB-436 cisplatin DMEM+10%FBS experiment 2
MDA-MB-436	Cisplatin	DMEM+10%FBS	3	24	32	93218			140877							MDA-MB-436 cisplatin DMEM+10%FBS experiment 2
MDA-MB-436	Cisplatin	DMEM+10%FBS	1	24	64	74076	72977.7	1462.18	147469				0.939892	2.0036	46.9103	MDA-MB-436 cisplatin DMEM+10%FBS experiment 2
MDA-MB-436	Cisplatin	DMEM+10%FBS	2	24	64	71318			151152							MDA-MB-436 cisplatin DMEM+10%FBS experiment 2
MDA-MB-436	Cisplatin	DMEM+10%FBS	3	24	64	73539			142468							MDA-MB-436 cisplatin DMEM+10%FBS experiment 2
MDA-MB-436	Cisplatin	DMEM+10%FBS	1	24	128	61131	60130	3222.3	148221				0.839233	5.35889	15.6606	MDA-MB-436 cisplatin DMEM+10%FBS experiment 2
MDA-MB-436	Cisplatin	DMEM+10%FBS	2	24	128	56526			154036							MDA-MB-436 cisplatin DMEM+10%FBS experiment 2
MDA-MB-436	Cisplatin	DMEM+10%FBS	3	24	128	62733			142957							MDA-MB-436 cisplatin DMEM+10%FBS experiment 2
MDA-MB-436	Cisplatin	DMEM+10%FBS	1	24	256	48939	49883.7	932.738	140600				0.943905	1.86983	50.4809	MDA-MB-436 cisplatin DMEM+10%FBS experiment 2
MDA-MB-436	Cisplatin	DMEM+10%FBS	2	24	256	49908			139705							MDA-MB-436 cisplatin DMEM+10%FBS experiment 2
MDA-MB-436	Cisplatin	DMEM+10%FBS	3	24	256	50804			138639							MDA-MB-436 cisplatin DMEM+10%FBS experiment 2
MDA-MB-436	Cisplatin	DMEM+10%FBS	1	24	512	45182	44553.7	1742.64	137152				0.88266	3.91132	22.5668	MDA-MB-436 cisplatin DMEM+10%FBS experiment 2
MDA-MB-436	Cisplatin	DMEM+10%FBS	2	24	512	42584			134328							MDA-MB-436 cisplatin DMEM+10%FBS experiment 2
MDA-MB-436	Cisplatin	DMEM+10%FBS	3	24	512	45895			130193							MDA-MB-436 cisplatin DMEM+10%FBS experiment 2
MDA-MB-436	Cisplatin	DMEM+10%FBS	1	24	1024	42083	41694.3	735.535	121508				0.947077	1.76411	53.6857	MDA-MB-436 cisplatin DMEM+10%FBS experiment 2
MDA-MB-436	Cisplatin	DMEM+10%FBS	2	24	1024	40846			121285							MDA-MB-436 cisplatin DMEM+10%FBS experiment 2
MDA-MB-436	Cisplatin	DMEM+10%FBS	3	24	1024	42154			120014							MDA-MB-436 cisplatin DMEM+10%FBS experiment 2
MDA-MB-436	Cisplatin	DMEM+10%FBS	1	24	2	105143	104734	431.585	111468	25690	25906	241.031	0.974402	0.412076	177.973	MDA-MB-436 cisplatin DMEM+10%FBS experiment 3
MDA-MB-436	Cisplatin	DMEM+10%FBS	2	24	2	104777			109938	25862						MDA-MB-436 cisplatin DMEM+10%FBS experiment 3
MDA-MB-436	Cisplatin	DMEM+10%FBS	3	24	2	104283			107368	26166						MDA-MB-436 cisplatin DMEM+10%FBS experiment 3
MDA-MB-436	Cisplatin	DMEM+10%FBS	1	24	4	99568	100501	893.965	110442				0.973315	0.889508	109.422	MDA-MB-436 cisplatin DMEM+10%FBS experiment 3
MDA-MB-436	Cisplatin	DMEM+10%FBS	2	24	4	100585			106837							MDA-MB-436 cisplatin DMEM+10%FBS experiment 3
MDA-MB-436	Cisplatin	DMEM+10%FBS	3	24	4	101350			106947							MDA-MB-436 cisplatin DMEM+10%FBS experiment 3
MDA-MB-436	Cisplatin	DMEM+10%FBS	1	24	8	96887	98829.3	1964.88	109173				0.940356	1.98815	47.298	MDA-MB-436 cisplatin DMEM+10%FBS experiment 3
MDA-MB-436	Cisplatin	DMEM+10%FBS	2	24	8	98785			110518							MDA-MB-436 cisplatin DMEM+10%FBS experiment 3
MDA-MB-436	Cisplatin	DMEM+10%FBS	3	24	8	100816			111924							MDA-MB-436 cisplatin DMEM+10%FBS experiment 3
MDA-MB-436	Cisplatin	DMEM+10%FBS	1	24	32	69817	71057	1614.82	109585				0.931823	2.27257	41.0031	MDA-MB-436 cisplatin DMEM+10%FBS experiment 3
MDA-MB-436	Cisplatin	DMEM+10%FBS	2	24	32	70471			108449							MDA-MB-436 cisplatin DMEM+10%FBS experiment 3
MDA-MB-436	Cisplatin	DMEM+10%FBS	3	24	32	72883			106893							MDA-MB-436 cisplatin DMEM+10%FBS experiment 3
MDA-MB-436	Cisplatin	DMEM+10%FBS	1	24	64	56565	58393	2104.75	110259				0.891867	3.60445	24.7435	MDA-MB-436 cisplatin DMEM+10%FBS experiment 3
MDA-MB-436	Cisplatin	DMEM+10%FBS	2	24	64	57920			113968							MDA-MB-436 cisplatin DMEM+10%FBS experiment 3
MDA-MB-436	Cisplatin	DMEM+10%FBS	3	24	64	60694			108230							MDA-MB-436 cisplatin DMEM+10%FBS experiment 3
MDA-MB-436	Cisplatin	DMEM+10%FBS	1	24	128	44722	45117.3	480.401	114887				0.968057	1.06478	90.9159	MDA-MB-436 cisplatin DMEM+10%FBS experiment 3
MDA-MB-436	Cisplatin	DMEM+10%FBS	2	24	128	45652			110741							MDA-MB-436 cisplatin DMEM+10%FBS experiment 3
MDA-MB-436	Cisplatin	DMEM+10%FBS	3	24	128	44978			107328							MDA-MB-436 cisplatin DMEM+10%FBS experiment 3
MDA-MB-436	Cisplatin	DMEM+10%FBS	1	24	256	36436	37017.3	1248.96	109148				0.89878	3.374	26.6384	MDA-MB-436 cisplatin DMEM+10%FBS experiment 3
MDA-MB-436	Cisplatin	DMEM+10%FBS	2	24	256	36165			104389							MDA-MB-436 cisplatin DMEM+10%FBS experiment 3
MDA-MB-436	Cisplatin	DMEM+10%FBS	3	24	256	38451			103135							MDA-MB-436 cisplatin DMEM+10%FBS experiment 3
MDA-MB-436	Cisplatin	DMEM+10%FBS	1	24	512	35015	34462	482.003	105585				0.95804	1.39865	68.4975	MDA-MB-436 cisplatin DMEM+10%FBS experiment 3
MDA-MB-436	Cisplatin	DMEM+10%FBS	2	24	512	34131			106252							MDA-MB-436 cisplatin DMEM+10%FBS experiment 3
MDA-MB-436	Cisplatin	DMEM+10%FBS	3	24	512	34240			99925							MDA-MB-436 cisplatin DMEM+10%FBS experiment 3
MDA-MB-436	Cisplatin	DMEM+10%FBS	1	24	1024	32978	32736.3	488.594	97151				0.955225	1.49251	64.0011	MDA-MB-436 cisplatin DMEM+10%FBS experiment 3
MDA-MB-436	Cisplatin	DMEM+10%FBS	2	24	1024	32174			95211							MDA-MB-436 cisplatin DMEM+10%FBS experiment 3
MDA-MB-436	Cisplatin	DMEM+10%FBS	3	24	1024	33057			94648							MDA-MB-436 cisplatin DMEM+10%FBS experiment 3
